# Supplementary material for: Intrabacterial lipid inclusion‐associated proteins: a core machinery conserved from saprophyte Actinobacteria to the human pathogen Mycobacterium tuberculosis
Source: FEBS Open Bio. 2023 Nov 15;13(12):2306–23. doi: 10.1002/2211-5463.13721 (PMC10699116; doi:10.1002/2211-5463.13721)
Supplement: Supplementary file 1 — Table S1. Computational identification of Mtb orthologous ILI‐associated proteins from Rjos RHA1. [file FEB4-13-2306-s001.xlsx]

## Sheet: TableS1
Rjos ID	Rjos Sequence	Rjos FC	Mtb ID	Mtb Sequence	Mtb FC	Essentiality
RHA1_ro01426	>WP_005261062.1 MULTISPECIES: major lipid droplet protein TadA [Rhodococcus] MTDQKTIDSVKTSLYAAVGAGDVVVQAVADVVAQVRSRAESTQGDVEERVGGAKERIAGLQEEVTEGVEN LRDRLAGLPSELPEELAELREKFTADELRKVAEAYLKVASDLYTSLAERGEDTVERIRKQPVVEEGIGRA ETAFGDAVELTEEALGTVARQTRAVGEQAAKLAGRASGRISDTAEGLGEAIADAGDEAALKVLDLGDQAE EASKDAADRVTATAADVQARADKAAPAKHAAPAKKAAPAKAAATPAPAPAKKAAAPAKKAAPAKKA	Metabolism related enzymes	Rv0475	>Mycobacterium tuberculosis H37Rv|Rv0475|hbhA MAENSNIDDIKAPLLAALGAADLALATVNELITNLRERAEETRTDTRSRVEESRARLTKLQEDLPEQLTELREKFTAEELRKAAEGYLEAATSRYNELVERGEAALERLRSQQSFEEVSARAEGYVDQAVELTQEALGTVASQTRAVGERAAKLVGIELPKKAAPAKKAAPAKKAAPAKKAAAKKAPAKKAAAKKVTQK	Cell wall and cell processes	Growth advantage
RHA1_ro05967	>WP_011598036.1 long-chain-acyl-CoA synthetase [Rhodococcus jostii] MRSEARSTIGVVDLARRLPAMIPELPIMAKGVLGLIRTPDARESIGLVFQRAAAAHPRRTFLRFEGESLS YRNANVRVNRYAHVLADLGVARGDVVGILGKNSPETLLIALAAVKLGAAAGMLNHNQRGDVLAHSISLLD SRVLVVSEACGEAMDSLDEPPAVPSVLYFDDLDRLAEKAADDNPEVCEQIQAREKAFYIFTSGTTGLPKA SLMSHFRWLKSMSGLGNMGVRLRGSDVLYCCLPLYHNNALTVSLSSVLGSGATLALGKQFSASKFWADVE LNRATAFTYIGELCRYLLNQPEKPGDRDNSIRLMVGNGLRPEIWSEF…	Metabolism related enzymes	Rv1206	>Mycobacterium tuberculosis H37Rv|Rv1206|fadD6 VSDYYGGAHTTVRLIDLATRMPRVLADTPVIVRGAMTGLLARPNSKASIGTVFQDRAARYGDRVFLKFGDQQLTYRDANATANRYAAVLAARGVGPGDVVGIMLRNSPSTVLAMLATVKCGAIAGMLNYHQRGEVLAHSLGLLDAKVLIAESDLVSAVAECGASRGRVAGDVLTVEDVERFATTAPATNPASASAVQAKDTAFYIFTSGTTGFPKASVMTHHRWLRALAVFGGMGLRLKGSDTLYSCLPLYHNNALTVAVSSVINSGATLALGKSFSASRFWDEVIANRATAFVYIGEICRYLLNQPAKPTDRAHQVRVICGNGLRPEIWDEFTTRFGVARVCEFYAASEGN…	Lipid metabolism	Non-essential
RHA1_ro00948	>ABG92776.1 possible long-chain acyl-CoA synthase [Rhodococcus jostii RHA1] MGLNTETVMGPIRRVVATAQNGLEVVRLGGLETDLTTSPFEVVERAPMYRLRRYFPDTDPADARPPIVLV PPMMMSADVYDVTRDQGAVGILHSMGIDPWVVDFGSPDSEEGGWDRNLADHIVAISEIIDQVRAHTGRDV YLSGYSQGGMFAYQAAAYRRSRNIAGLVTFGSPVDTLAGLPFGIPAGFATDAAGFLADHVFNRLAVSGWM ARTGFQLLDPVKTLKSRLDFLRQLHDREALLPREQQRRFLATEGWVAWSGPAVAELLKQFIVHNRMMTGG FVIKDQVVSLAELTCPILAFVGEVDDIGQPLAVRGIRRA…	Metabolism related enzymes	Rv1683	>Mycobacterium tuberculosis H37Rv|Rv1683|Rv1683 VVDLNFSMVTRPIERLVATAQNGLEVLRLGGLETGSVPSPSQIVESVPMYKLRRYFPPDNRPGQPPVGPPVLMVHPMMMSADMWDVTREDGAVGILHASGLDPWVIDFGSPDEVEGGMRRNLADHIVALSEAVDTVKDATGHDVHFVGYSQGGMFCYQAAAYRRSKDIASVVAFGSPVDTLAALPMGIPANMGAAVADFMADHVFNRLDIPSWMARMGFQMMDPLKTAKARVDFVRQLHDREALLPREQQRRFLESEGWIAWSGPAISELLKQFIAHNRMMTGGFAISGQMVTLTDITCPILAFVGEVDDIGQPASVRGIRRAAPNSEVYECLIRAGHFGLVVGSRAAQQS…	Lipid metabolism	Non-essential
RHA1_ro04222	>ABG96013.1 probable acetyl/propionyl-CoA carboxylase alpha subunit [Rhodococcus jostii RHA1] MFKRIAIVNRGEAAVRLIRAVRELNAEHNYGIRTIALHTEAERRAMFVRQADEGVCLRTVKTGTAYLDHA ELARALRESKADAVWVGWGFVAEDPAFVEVCEQLGITFIGPPAESMRLLGDKVEAKLLAEKVEVPVAPWS GGPVATRADARRHAQAIGYPLIIKARSGGGGRGIRKVWSEDELELALERTQGEAQRSFGDPVVFIERLVT DARHVEVQVIADNFGNVWAPGVRDCSIQRKNQKVIEESSSPLLTTEQANHLRTVSAELVRAAGYRGAGTV EYLYQPEQKTFTFLEVNTRLQ…	Metabolism related enzymes	Rv2501c	>Mycobacterium tuberculosis H37Rv|Rv2501c|accA1 MFDTVLVANRGEIAVRVIRTLRRLGIRSVAVYSDPDVDARHVLEADAAVRLGPAPARESYLDIGKVLDAAARTGAQAIHPGYGFLAENADFAAACERARVVFLGPPARAIEVMGDKIAAKNAVAAFDVPVVPGVARAGLTDDALVTAAAEVGYPVLIKPSAGGGGKGMRLVQDPARLPEALVSARREAMSSFGDDTLFLERFVLRPRHIEVQVLADAHGNVVHLGERECSLQRRHQKVIEEAPSPLLDPQTRERIGVAACNTARCVDYVGAGTVEFIVSAQRPDEFFFMEMNTRLQVEHPVTEAITGLDLVEWQLRVGAGEKLGFAQNDIELRGHAIEARVYAEDPAREFL…	Lipid metabolism	Non-essential
RHA1_ro01202	>ABG93028.1 propionyl-CoA carboxylase beta subunit [Rhodococcus jostii RHA1] MTILAPATKSDASIDPRDPLARLEKLFDAGTVVPLHPRDKSGVLAASGNIDGVRTIAYCSDATVMGGAMG VEGCKHIVTAIDTALEEDAPIVGLWHSGGARLAEGVEALHAVGLVFEAMVRASGRVPQISVVLGFAAGGA AYGPALTDIVIMAPEARVFVTGPDVVRSVTGEQVDMVSLGGPDTHTKKSGVAHIAAHDEGDALHRARRLV SMFCEQGEFDQAAAAHGDTDLRALMPESAKRAYDVRPIVHELLDNVEGESSFEELQGNYARSIVTGLGRL GGRTVGVIANNPLRLGGCLNSESAEKSARFVRLCNAFG…	Metabolism related enzymes	Rv2247	>Mycobacterium tuberculosis H37Rv|Rv2247|accD6 MTIMAPEAVGESLDPRDPLLRLSNFFDDGSVELLHERDRSGVLAAAGTVNGVRTIAFCTDGTVMGGAMGVEGCTHIVNAYDTAIEDQSPIVGIWHSGGARLAEGVRALHAVGQVFEAMIRASGYIPQISVVVGFAAGGAAYGPALTDVVVMAPESRVFVTGPDVVRSVTGEDVDMASLGGPETHHKKSGVCHIVADDELDAYDRGRRLVGLFCQQGHFDRSKAEAGDTDIHALLPESSRRAYDVRPIVTAILDADTPFDEFQANWAPSMVVGLGRLSGRTVGVLANNPLRLGGCLNSESAEKAARFVRLCDAFGIPLVVVVDVPGYLPGVDQEWGGVVRRGAKLLHAFGECT…	Lipid metabolism	Growth defect
RHA1_ro03744	>ABG95544.1 propionyl-CoA carboxylase beta subunit [Rhodococcus jostii RHA1] MTVTDSAVTPDIHTTAGKLADLRNRQAEAQHPSGEAAVEKVHAKGKLTARERITALLDEGSFVELDALAR HRSVNFGLADNRPVGDGVVTGYGTVDGRDVCVFSQDATVFGGSLGEIYGEKIVKVMDLALKTGRPLIGIN EGAGARIQEGVVSLGLYGEIFHRNVQASGVIPQISLIMGPAAGGHVYSPALTDFVVMVDQTSQMFVTGPD VIKTVTGEDVTMEDLGGAHTHMVKSGVAHYVASGEQDALDYVKDLLSYLPSNNQAAAPRMLPTDPITGSI DDSLTAEDLELDTLIPDSANQPYDMHEVIRRILDDDEF…	Metabolism related enzymes	Rv3280	>Mycobacterium tuberculosis H37Rv|Rv3280|accD5 MTSVTDRSAHSAERSTEHTIDIHTTAGKLAELHKRREESLHPVGEDAVEKVHAKGKLTARERIYALLDEDSFVELDALAKHRSTNFNLGEKRPLGDGVVTGYGTIDGRDVCIFSQDATVFGGSLGEVYGEKIVKVQELAIKTGRPLIGINDGAGARIQEGVVSLGLYSRIFRNNILASGVIPQISLIMGAAAGGHVYSPALTDFVIMVDQTSQMFITGPDVIKTVTGEEVTMEELGGAHTHMAKSGTAHYAASGEQDAFDYVRELLSYLPPNNSTDAPRYQAAAPTGPIEENLTDEDLELDTLIPDSPNQPYDMHEVITRLLDDEFLEIQAGYAQNIVVGFGRIDGRPVGIV…	Lipid metabolism	Essential
RHA1_ro10357	>ABH00546.1 acyl-CoA dehydrogenase (plasmid) [Rhodococcus jostii RHA1] MIDFELPDDAKAVREKTATFIDTHVLPAESQIGTRPYFDIVAELQAKARAEGLWCPFVPKEWGGMGLGPV ANAAVQIEVGRSFSYLGAWAMNCMGPQDATMFTLMSHGTDEQKERYLKPLVDGKIRICFSMTERAAGADA TGMQTTAVRDGDEWVLNGEKWFSSSASISQLALVMARTDPDAPRHKQFSTFLVELPNPGYQIVRNIPVLG EVGEIAYENEVTVGHAEVKIDNLRVPAENLLGGVGEGFSMGQHRLGYGRLRHGMWSIAKAQAALDMATDY ALNRSTFGSPVADRQGIQWMLADAASELYISRLMIMHIAYKMEK…	Metabolism related enzymes	Rv0154c	>Mycobacterium tuberculosis H37Rv|Rv0154c|fadE2 MSAKAIDYRTRLSDFMTEHVFGAEADYDDYRRAAGPADHTAPPIIEELKTKAKDRGLWNLFLSAESGLTNLEYAPLAEMTGWSMEIAPEALNCAAPDTGNMEILHMFGTEQQRAQWLRPLLDGKIRSAFSMTEPAVASSDARNIETTISRDGADYVINGRKWWTSGAADPRCKILIVMGRTNPDAAAHQQQSMVLVPIDTPGVTIVRSTPVFGWQDRHGHCEIDYHNVRVPATNLLGEEGSGFAIAQARLGPGRIHHCMRALGAAERALALMVNRVRNRVAFGRPLAEQGVVQQAIAQSRNEIDQARLLCEKAAWTIDQHGNKEARHLVAMIKAVAPRVACDVIDRAIQVH…	Lipid metabolism	Non-essential
RHA1_ro02297	>ABG94103.1 acyl CoA dehydrogenase [Rhodococcus jostii RHA1] MQRTVFNEDHDAFRKTIRDFIAKEVAPVHHEWEGEGHPPRDFYRRLGELGVLGIQVPEEFGGGGEKSFKF AAVVGEETAAAGVTFGSYSVHTNLILPYLLEYANDEQKQRWLPGFASGDIMFAIAMTEPGTGSDLANIAT SAKLSDDGSHYVLNGAKTFITGGALADRILVVCRTAPSTPEDRRAGLTILVVDTTSEGFAVGRKIEKIGL KASDTAELSFTDVTVPVADRLGDEGAGFSYLTHNLAQERLSIALGGSATAAAALQHAIAYVKERKVFGKP VAAFQNTKFVLAECATEVEAIQLMADRALELHDAGELTVPDAAKAKLFCTEAAG…	Metabolism related enzymes	Rv2724c	>Mycobacterium tuberculosis H37Rv|Rv2724c|fadE20 MGSATKYQRTLFEPEHELFRESYRAFLDRHVAPYHDEWEKTKIVDRGVWLEAGKQGFLGMAVPEEYGGGGNADFRYNTVITEETCAGRYSGIGFGLHNDIVAPYLLALATEEQKRRWFPNFCTGELITAIAMTEPGTGSDLQGITTRAVKHGDHYVLNGSKTFITNGINSDLVIVVAQTDPEKGAQGFSLLVVERGMAGFERGRQLDKIGLDAQDTAELSFTDVAVPAENLLGQEGMGFIYLMQNLPQERISIAIMAAAGMESVLEQTLQYAKERKAFGRSIGSFQNSRFLLAELATEATVVRIMVDEFIKLHLAGKLTAEQAAMAKWYATEKQVYLNDRCLQLHGGYGY…	Lipid metabolism	Non-essential
RHA1_ro02304	>ABG94110.1 probable glutaryl-CoA dehydrogenase [Rhodococcus jostii RHA1] MSDPQSLTQLFALDSLLDTEEIAIRDTVRRFSDEKIRPHIGEWFEAAALPVRELAEGLGELGVLGMHLEG YGCAGMSATAYGLACLELEAVDSGIRSLVSVQGSLAMYAIHHYGSEDQKQEWLPRMAAGKAIGCFGLTEP DFGSNPAGMRTGAKRDGDDWILNGTKMWITNGSVADVAVVWARTDDGIRGFVVPTDTPGFSAPEIKHKMS LRASVTSELVLEDVRLPESAMLPEAKGLSGPLGCLNEARFGIIFGAMGAARDCLESAISYAQDRQVFDKS LAAYQITQVKIADMALEVGKGHLLAYHLGRLKDRGVARPEQ…	Metabolism related enzymes	Rv0400c	>Mycobacterium tuberculosis H37Rv|Rv0400c|fadE7 MSTPTPPALDRDDPLGLDASLSSDEIAVRDTVRRFCAEHVTPHVAAWFEDGDLPVARDLAKQFGELGLLGMQLHGHGCGGASAVHYGLACRELEAADSGIRSLVSVQGSLAMFAIASFGSDEQKRQWLPGMATGDLLGCFGLTEPDVGSDPAAMKTRARRDGPDWVITGGKMWITNGSVADVAIVWAATDDGIRGFIVPTDTPGFTANTIGHKLSLRASITSELVLDNVRLPADAMLPGATGLRAPLACLSEARYGIVWGAMGAARSAWQCALDYARQRTQFGRPIAGFQLTQAKLVDMAVELHKGQLLSLHLGRLKDRVGLRPDQVSFGKLNNTREALKICRTARTILGG…	Lipid metabolism	Non-essential
RHA1_ro05033	>ABG96814.1 probable enoyl-CoA hydratase [Rhodococcus jostii RHA1] MDMIGTSRDGDVFTLELQRPDRRNALNTEICELLREETEKSVTDGARVIVLTGQGSAFCAGADLSGDVYA DGFTDTLLEMLHTIDSVPVPVIAAINGPAIGAGSQLALAADLRVVAPEARFAIPAAKLGISVDRWTVHRL AALIGGGPARTILLGAEEVGADEALAHGLANKRGDLAVAQQWAHSIARLAPLSLQHLKMVLNDDGTQSPP PPEQLAALHAAWKSYDAQEARAARAEKRPPVFRGQ	Metabolism related enzymes	Rv0905	>Mycobacterium tuberculosis H37Rv|Rv0905|echA6 MIGITQAEAVLTIELQRPERRNALNSQLVEELTQAIRKAGDGSARAIVLTGQGTAFCAGADLSGDAFAADYPDRLIELHKAMDASPMPVVGAINGPAIGAGLQLAMQCDLRVVAPDAFFQFPTSKYGLALDNWSIRRLSSLVGHGRARAMLLSAEKLTAEIALHTGMANRIGTLADAQAWAAEIARLAPLAIQHAKRVLNDDGAIEEAWPAHKELFDKAWGSQDVIEAQVARMEKRPPKFQGA	Lipid metabolism	Non-essential
RHA1_ro03952	>ABG95749.1 3-hydroxyacyl-CoA dehydrogenase [Rhodococcus jostii RHA1] MIVNDSVALVTGGASGLGLATTKALLADGASVVIIDLPSSNGETVAKELGDRVRFAAGDVTSEADVSAAL DVAESLGPLRVAVNCAGIGNAIKTVSKNGAFPLADFTKIVTVNLIGTFNVIRLAAERISKNEPIDGERGV IINTASVAAYEGQIGQAAYSASKGGVVGMTLPIARDLASLLIRVNTIAPGLFKTPLLGSLPEAAQQSLGG QVPHPSRLGDPSEYGALAAHIVSNPMLNGETIRLDGAIRMAPR	Metabolism related enzymes	Rv1144	>Mycobacterium tuberculosis H37Rv|Rv1144|Rv1144 MKTKDAVAVVTGGASGLGLATTKRLLDAGAQVVVVDLRGDDVVGGLGDRARFAQADVTDEAAVSNALELADSLGPVRVVVNCAGTGNAIRVLSRDGVFPLAAFRKIVDINLVGTFNVLRLGAERIAKTEPIGEERGVIINTASVAAFDGQIGQAAYSASKGGVVGMTLPIARDLASKLIRVVTIAPGLFDTPLLASLPAEAKASLGQQVPHPSRLGNPDEYGALVLHIIENPMLNGEVIRLDGAIRMAPR	Intermediary metabolism and respiration	Growth advantage
RHA1_ro01408	>ABG93229.1 probable linoleoyl-CoA desaturase [Rhodococcus jostii RHA1] MFGLSLSFLPFVDGSDGSRNDAPVVLSHDQVEEIGRELDALRDRTVADLGAEDREYIYKIIKAQRGFEVA GRGLMYLGFFPPAWIAGVGALGVSKILDNMEIGHNVMHGQYDWMREPGLNSRVFEWDTVCPADQWKHSHN YMHHTYTNILGRDRDIGYGILRIDEAQKWNPYYLGNPVYAFFLMMLFEWGVMMHDLEAENVIQGKRKWHD VKPLLKGWWRKAGRQVLKDYVIFPALTGPLFVPTLLGNVTANLIRNVWAYSIIFCGHFPTGVQSFTEDET AEETRGEWYVRQMLGSANIEGSPLFHIMSGNLSHQIEHHLFPD…	Metabolism related enzymes	Rv3229c	>Mycobacterium tuberculosis H37Rv|Rv3229c|desA3 MAITDVDVFAHLTDADIENLAAELDAIRRDVEESRGERDARYIRRTIAAQRALEVSGRLLLAGSSRRLAWWTGALTLGVAKIIENMEIGHNVMHGQWDWMNDPEIHSSTWEWDMSGSSKHWRYTHNFVHHKYTNILGMDDDVGYGMLRVTRDQRWKRYNIFNVVWNTILAIGFEWGVALQHLEIGKIFKGRADREAAKTRLREFSAKAGRQVFKDYVAFPALTSLSPGATYRSTLTANVVANVIRNVWSNAVIFCGHFPDGAEKFTKTDMIGEPKGQWYLRQMLGSANFNAGPALRFMSGNLCHQIEHHLYPDLPSNRLHEISVRVREVCDRYDLPYTTGSFLVQYGKTWR…	Lipid metabolism	Non-essential
RHA1_ro06398	>ABG98174.1 probable O-succinylbenzoate--CoA ligase [Rhodococcus jostii RHA1] MPAQHFLTKITDTVGAVRVMNRAGLVPFPRVDQGVRSILAVRKFGPFAGPVHANAEAGLDAVALIDERGP LTYTDIEEQSNALVRAWQADGITPGSVMGCMCRNHRGLVLTMLAAAKNGTKLVLMNTGFARPQLVDVAAR EQVQAFVYDDEFHAVAEALPDEVIAYRSWVEDDSTSQVRTLDDVMEGRDRSSLPAPSTQGGFVLLTSGTT GTPKGAPRGHTSPLASAQFLDRVPLRRGQTMMMAAPAFHGTGVSQFALALALGQTVVMHRKFDPENTIRL VEKHRCDTLVVVPTMLQRIIDLGPETLAKYDTSSLKI…	Metabolism related enzymes	Rv0270	>Mycobacterium tuberculosis H37Rv|Rv0270|fadD2 MPNLTDLPGQAVSKLQKSIGQYVARGTAELHYLRKIIESGAIGLEPPLNYAALAADIRKWGEVGMLPSHNARRAPNRAAVIDEEGTLTFSELDEAAHAVANGLLAKGVRAGDGVAILARNHRWFVIANYGAARVGARIILLNSEFSGPQIKEVSDREGAKVIIYDDEYTKAVSLAQPPLGKLRALGVNPDDDKPSGSSDETLAELIAHSSTAPAPKASRRASIIILTSGTTGTPKGANRNTPPTLAPIGGILSHVPFKAGEVTLLPSPMFHALGYMHAALAMFLGSTLVLRRRFKPALVLEDIEKHKATSMVVVPVMLSRILDQLEKTEPKPDLSSLKIVFVSGSQLGAELA…	Lipid metabolism	Non-essential
RHA1_ro06034	>YP_705969.1 long-chain-fatty-acid--CoA ligase [Rhodococcus jostii RHA1] MREFSVPQSFSIPEDASMADTVFRHAEEDPKFVPFKRPGNGGWVDVTAAEFAEQVSAVAKGLIASGVELG DRVAILSATRYEWVVIDYAIWTAGGCTVAIYETSAPDQAKWILEDSGTSLLVVENAKQADALKVVTDAAP DLKEVLQIEGGAIDELSKRGEGVTDEQLHERRHQVRASSPATLIYTSGTTGRPKGVQLTHSNFYAESAAV KLALSDAMYAGRRTLMFLPLAHVFARAISFGAFDAKVTVAHTADLTTLLDQFAAFKPHFILSVPRVFEKV YNSAKQKAYDGGKGSIFEKASATAIAYSEAQDNGGAGLGLKL…	Metabolism related enzymes	Rv2187	>Mycobacterium tuberculosis H37Rv|Rv2187|fadD15 VREISVPAPFTVGEHDNVAAMVFEHERDDPDYVIYQRLIDGVWTDVTCAEAANQIRAAALGLISLGVQAGDRVVIFSATRYEWAILDFAILAVGAVTVPTYETSSAEQVRWVLQDSEAVVLFAETDSHATMVAELSGSVPALREVLQIAGSGPNALDRLTEAGASVDPAELTARLAALRSTDPATLIYTSGTTGRPKGCQLTQSNLVHEIKGARAYHPTLLRKGERLLVFLPLAHVLARAISMAAFHSKVTVGFTSDIKNLLPMLAVFKPTVVVSVPRVFEKVYNTAEQNAANAGKGRIFAIAAQTAVDWSEACDRGGPGLLLRAKHAVFDRLVYRKLRAALGGNCRAAVS…	Lipid metabolism	Non-essential
RHA1_ro05573	>YP_705511.1 succinyl-CoA synthetase subunit beta [Rhodococcus jostii RHA1] MDLFEYQAKELFAKHEVPTSAGRVTDTVAGAREIAEEIGKPVMVKAQVKVGGRGKAGGVKYSADADAAQA NAEAILGLDIKGHVVKKLLVAEASDIAEEYYISFLLDRTNRTYLAMCSVEGGVEIEVTAEENPDALAKIP VDAVKGVDLAFARSIAEAGKLPAEVLDAAAVTIQKLWEVFINEDALLVEVNPLVRTPDDQILALDGKVTL DENAAFRQPGHEAFEDKDATDPLELKAKENDLNYVKLDGEVGIIGNGAGLVMSTLDVVAYAGEKHGGVKP ANFLDIGGGASAEVMANGLDVILNDAQVKSVFVNVFGGI…	Metabolism related enzymes	Rv0951	>Mycobacterium tuberculosis H37Rv|Rv0951|sucC MDLFEYQAKELFAKHNVPSTPGRVTDTAEGAKAIATEIGRPVMVKAQVKIGGRGKAGGVKYAATPQDAYEHAKNILGLDIKGHIVKKLLVAEASDIAEEYYLSFLLDRANRTYLAMCSVEGGMEIEEVAATKPERLAKVPVNAVKGVDLDFARSIAEQGHLPAEVLDTAAVTIAKLWELFVAEDATLVEVNPLVRTPDHKILALDAKITLDGNADFRQPGHAEFEDRAATDPLELKAKEHDLNYVKLDGQVGIIGNGAGLVMSTLDVVAYAGEKHGGVKPANFLDIGGGASAEVMAAGLDVVLGDQQVKSVFVNVFGGITSCDAVATGIVKALGMLGDEANKPLVVRLDGNNV…	Intermediary metabolism and respiration	Essential
RHA1_ro01121	>YP_701106.1 long-chain-fatty-acid--CoA ligase [Rhodococcus jostii RHA1] MPEFSAPQSFTIAEDASAVDSVFAHAAADPTLVVYKRKIGGRWTDVTAAEFAAQVTAVAKGLIALGVQQG DRVALMSATRYEWPLVDFAIWAAGGVTVPIYETSSAEQVRWILEDSAAIDLVVENATHAATVKAVAAEAT ALRGVYQIEASDGGRGVVEELTELGADVPDAEVRARVAALKSSDPATLIYTSGTTGRPKGCQLTHSNLIA ESKGILDSSLGTLLKTPGVSTLMFLPMAHVLARAVSIASFDAGAALGHTSDIPNLVPTFGEFRPDFILSV PRVFEKVYNSARAKAHGEGKGKIFDAAAETAIAWSEAQDKGG…	Metabolism related enzymes	Rv2187	>Mycobacterium tuberculosis H37Rv|Rv2187|fadD15 VREISVPAPFTVGEHDNVAAMVFEHERDDPDYVIYQRLIDGVWTDVTCAEAANQIRAAALGLISLGVQAGDRVVIFSATRYEWAILDFAILAVGAVTVPTYETSSAEQVRWVLQDSEAVVLFAETDSHATMVAELSGSVPALREVLQIAGSGPNALDRLTEAGASVDPAELTARLAALRSTDPATLIYTSGTTGRPKGCQLTQSNLVHEIKGARAYHPTLLRKGERLLVFLPLAHVLARAISMAAFHSKVTVGFTSDIKNLLPMLAVFKPTVVVSVPRVFEKVYNTAEQNAANAGKGRIFAIAAQTAVDWSEACDRGGPGLLLRAKHAVFDRLVYRKLRAALGGNCRAAVS…	Lipid metabolism	Non-essential
RHA1_ro07256	>YP_707178.1 NADH dehydrogenase [Rhodococcus jostii RHA1] MSIKSVESRRHRVVVIGSGFGGLFGTQALKNADVDITMIARTTHHLFQPLLYQVATGILSVGDIAPATRL VLRKQKNTKVLLGDVDKIDLEAKTITSRFLDRTTVTPYDSLIVAAGAGQSYFGNDHFSEFAPGMKTIDDA LELRGRILGAFEQAELSSDPAERARLLTFVVVGAGPTGVELAGQIAELSRRTLSGAFRNIDPREARVILL DGADDVLPVYGGKLSRKARQQLEKLGIEIQLGAMVVDVDVDGLVVKDKDGTQRRIESQCKVWSAGVQASP LGKQIAEQSDAEIDRAGRVLVKPDLSVPGHPEVFVIGDMMALDKLPGLAQVAMQGGK…	Metabolism related enzymes	Rv1854c	>Mycobacterium tuberculosis H37Rv|Rv1854c|ndh MSPQQEPTAQPPRRHRVVIIGSGFGGLNAAKKLKRADVDIKLIARTTHHLFQPLLYQVATGIISEGEIAPPTRVVLRKQRNVQVLLGNVTHIDLAGQCVVSELLGHTYQTPYDSLIVAAGAGQSYFGNDHFAEFAPGMKSIDDALELRGRILSAFEQAERSSDPERRAKLLTFTVVGAGPTGVEMAGQIAELAEHTLKGAFRHIDSTKARVILLDAAPAVLPPMGAKLGQRAAARLQKLGVEIQLGAMVTDVDRNGITVKDSDGTVRRIESACKVWSAGVSASRLGRDLAEQSRVELDRAGRVQVLPDLSIPGYPNVFVVGDMAAVEGVPGVAQGAIQGAKYVASTIKAELAG…	Intermediary metabolism and respiration	Growth defect
RHA1_ro06238	>YP_706173.1 isocitrate dehydrogenase [Rhodococcus jostii RHA1] MSKIKVEGTVVELDGDEMTRIIWQFIKDKLIHPYLDVNLEYYDLGIEYRDETDDQVTIDAANAIKKHGVG VKCATITPDEARVEEFGLKKMWRSPNGTIRNILGGTIFRAPIIISNVPRLVPGWTKPIIIGRHAFGDQYR ATDFKVPGPGKVMITYTPEDGSEPIEHELVNFPEGGGVVQGQYNFTKSIEDFARASLNYGLQQNYPVYLS TKNTILKAYDGAFKDIFQHVYETEFKSEFDAAGLTYEHRLIDDMVASALKWEGGYVWACKNYDGDVQSDT VAQGFGSLGLMTSVLLTPDGKTCEAEAAHGTVTRHFRQHQQGKPTSTNPIA…	Metabolism related enzymes	Rv3339c	>Mycobacterium tuberculosis H37Rv|Rv3339c|icd1 MSNAPKIKVSGPVVELDGDEMTRVIWKLIKDMLILPYLDIRLDYYDLGIEHRDATDDQVTIDAAYAIKKHGVGVKCATITPDEARVEEFNLKKMWLSPNGTIRNILGGTIFREPIVISNVPRLVPGWTKPIVIGRHAFGDQYRATNFKVDQPGTVTLTFTPADGSAPIVHEMVSIPEDGGVVLGMYNFKESIRDFARASFSYGLNAKWPVYLSTKNTILKAYDGMFKDEFERVYEEEFKAQFEAAGLTYEHRLIDDMVAACLKWEGGYVWACKNYDGDVQSDTVAQGYGSLGLMTSVLMTADGKTVEAEAAHGTVTRHYRQYQAGKPTSTNPIASIFAWTRGLQHRGKLDGT…	Intermediary metabolism and respiration	Non-essential
RHA1_ro01583	>YP_701554.1 NAD(P) transhydrogenase subunit alpha [Rhodococcus jostii RHA1] MDTSQSASTARPTVGVVRESNDGERRVALVPKVVASLIAKGVDVVVESGAGLGALIPDESYKLAGAAIAD PWAADVIVKVAPPSDEEVGRLHAGQTLIGFLAPRNQDNQVAALKAAGVQAFAVEAIPRISRAQVMDALSS QANVSGYKSVLLAASESTRFFPMLTTAAGTVKPATVLVLGVGVAGLQALATAKRLGGRATGYDVRPEVAD QVRSVGAQWLDLGIDAAGEGGYARELTEAERAQQQQALEDAIKGFDVVITTALVPGRPAPRLVTAAAVEG MKPGSVVVDLAGETGGNCELTEPGQTVVKHGVTICSPL…	Metabolism related enzymes	Rv0155	>Mycobacterium tuberculosis H37Rv|Rv0155|pntAa MTDPQTQSTRVGVVAESGPDERRVALVPKAVASLVNRGVAVVVEAGAGERALLPDELYTAVGASIGDAWAADVVVKVAPPTAAEVGRLRGGQTLIGFLAPRNADNSIGALTQAGVQAFALEAIPRISRAQVMDALSSQANVSGYKAVLLAASESTRFFPMLTTAAGTVKPATVLVLGVGVAGLQALATAKRLGARTTGYDVRPEVADQVRSVGAQWLDLGISASGEGGYARELTDDERAQQQKALEEAISGFDVVITTALVPGRPAPTLVTAAAVEAMKPGSVVVDLAGETGGNCELTEPGRTVVKHDVTIAAPLNLPATMPEHASELYSKNITALLDLLIKDGRLAPDFDD…	Intermediary metabolism and respiration	Non-essential
RHA1_ro04503	>YP_704447.1 NADH dehydrogenase [Rhodococcus jostii RHA1] MDRTQVVIVGSGFGALAAAKKLGKAGTPFVLISETTEHLFQPLLYQVATGVISPGEIAPSIRAILAKYPS GDVRLGRVVDVDPDKKEVVYEAGGVSHTIGYDSLIAATGARQAYFGHDEFAEVTYALKTVADADRLRRQI VRCFEEAHTTSDPERRRDLLHFIVIGAGPTGVELAGQIKELAGRYFEKSLRDITSEDVTVTLVEGAGETL PVFGGKLSKYTQDSLERAGVEVVLGTMVTDIDEHGATLSSPSTGFEKRLTADTIIWSAGIQANDFAAVLA ERTGCETGRGGRLLVDEDLTVGRYDDIYAIGDMASLNNLPAQSPFAMQGGRHVAAII…	Metabolism related enzymes	Rv1854c	>Mycobacterium tuberculosis H37Rv|Rv1854c|ndh MSPQQEPTAQPPRRHRVVIIGSGFGGLNAAKKLKRADVDIKLIARTTHHLFQPLLYQVATGIISEGEIAPPTRVVLRKQRNVQVLLGNVTHIDLAGQCVVSELLGHTYQTPYDSLIVAAGAGQSYFGNDHFAEFAPGMKSIDDALELRGRILSAFEQAERSSDPERRAKLLTFTVVGAGPTGVEMAGQIAELAEHTLKGAFRHIDSTKARVILLDAAPAVLPPMGAKLGQRAAARLQKLGVEIQLGAMVTDVDRNGITVKDSDGTVRRIESACKVWSAGVSASRLGRDLAEQSRVELDRAGRVQVLPDLSIPGYPNVFVVGDMAAVEGVPGVAQGAIQGAKYVASTIKAELAG…	Intermediary metabolism and respiration	Growth defect
RHA1_ro03944	>YP_703899.1 succinic semialdehyde dehydrogenase [Rhodococcus jostii RHA1] MPVPSAATFARLADLIAIPDAADRPTRSVVEAFTGKELATVPVGTAQDAKDAIARARVAQKEWAKRPVTE RAAIFHRYRDLVLENRDALMDMAQAETGKSRAAAQEEVLDISMTARHYARVAPKLLRPRRISGMLPGLTK TVVRYQPKGVVGVISPWNYPMTLAVSDAVAALLAGNAVVLKPDSQTPYCALACVDLLYQAGLPRDLFAVV PGPGSVVGTALVENTEYLMFTGSSATGQLLAEQAGRRLIGFSAELGGKNPMIVTAGANLREVADAAVRAC YSNSGQLCISIERIYVEESIAPEFTRLFGERVRNMKLGAG…	Metabolism related enzymes	Rv1731	>Mycobacterium tuberculosis H37Rv|Rv1731|gabD2 MPAPSAEVFDRLRNLAAIKDVAARPTRTIDEVFTGKPLTTIPVGTAADVEAAFAEARAAQTDWAKRPVIERAAVIRRYRDLVIENREFLMDLLQAEAGKARWAAQEEIVDLIANANYYARVCVDLLKPRKAQPLLPGIGKTTVCYQPKGVVGVISPWNYPMTLTVSDSVPALVAGNAVVLKPDSQTPYCALACAELLYRAGLPRALYAIVPGPGSVVGTAITDNCDYLMFTGSSATGSRLAEHAGRRLIGFSAELGGKNPMIVARGANLDKVAKAATRACFSNAGQLCISIERIYVEKDIAEEFTRKFGDAVRNMKLGTAYDFSVDMGSLISEAQLKTVSGHVDDATAKGAK…	Intermediary metabolism and respiration	Non-essential
RHA1_ro02552	>YP_702515.1 NAD-dependent epimerase [Rhodococcus jostii RHA1] MGIVHSSVVEASRDELFAWHTRAGAFTRLSPPWQPLSLAKESESLKAGRAELRLPGGLTWIAQHDAKEYD PSHRFVDYSAALPLRLLVPWRHTHTFDVVSEGRTRVTDRVDTIVPGHFLRSTFVYRHRQLADDIGRHHWA STLLPGPLTIAVTGSSGLVGSALTAFLSTGGHRVIRLVRRAPSTPDERRWNPDAPAADLLDGVDAVIHLA GASIAGRFTDGHRRAIRDSRIEPTRRLAEVAATSGQGPKIFVSASAIGYYGPDRGDEVLHEQDPRGDGFL ADVVADWEAAATPAADAGLRVVHVRTGIVQSPSGGVLRLQRPLFEVGLGGRL…	Metabolism related enzymes	Rv2216	>Mycobacterium tuberculosis H37Rv|Rv2216|Rv2216 MANAVVAIAGSSGLIGSALTAALRAADHTVLRIVRRAPANSEELHWNPESGEFDPHALTDVDAVVNLCGVNIAQRRWSGAFKQSLRDSRITPTEVLSAAVADAGVATLINASAVGYYGNTKDRVVDENDSAGTGFLAQLCVDWETATRPAQQSGARVVLARTGVVLSPAGGMLRRMRPLFSVGLGARLGSGRQYMSWISLEDEVRALQFAIAQPNLSGPVNLTGPAPVTNAEFTTAFGRAVNRPTPLMLPSVAVRAAFGEFADEGLLIGQRAIPSALERAGFQFHHNTIGEALGYATTRPG	Conserved hypotheticals	Non-essential
RHA1_ro01468	>YP_701441.1 UDP-N-acetylglucosamine 1-carboxyvinyltransferase [Rhodococcus jostii RHA1] MSERFLVTGGNRLVGEVSVGGAKNSVLKLMAAALLAEGTTTVTNCPDILDVPLMADVLRGLGCEVDLDDS IVRITTPAEPKHHADFAAVRQFRASVCVLGPLVARCRRAVVALPGGDAIGSRPLDMHQSGLRLLGAHSTI EHGCVVAQADDLHGANIRLAFPSVGATENILMAAVLAKGETVIDNAAREPEIVDLCNMLIQMGAKIRGAG TSTLTIQGVPKLEPTTHRVIGDRIVAATWGIAASMTRGDVRVRGVNPKHLSLVLDKLRVAGAEVTAESDG FRVVQEARPTAVNFATLPYPGFPTDL…	Metabolism related enzymes	Rv1315	>Mycobacterium tuberculosis H37Rv|Rv1315|murA VAERFVVTGGNRLSGEVAVGGAKNSVLKLMAATLLAEGTSTITNCPDILDVPLMAEVLRGLGATVELDGDVARITAPDEPKYDADFAAVRQFRASVCVLGPLVGRCKRARVALPGGDAIGSRPLDMHQAGLRQLGAHCNIEHGCVVARAETLRGAEIQLEFPSVGATENILMAAVVAEGVTTIHNAAREPDVVDLCTMLNQMGAQVEGAGSPTMTITGVPRLHPTEHRVIGDRIVAATWGIAAAMTRGDISVAGVDPAHLQLVLHKLHDAGATVTQTDASFRVTQYERPKAVNVATLPFPGFPTDLQPMAIALASIADGTSMITENVFEARFRFVEEMIRLGADARTDGHHAV…	Cell wall and cell processes	Essential
RHA1_ro04218	>YP_704167.1 UDP-N-acetylmuramoylalanine--D-glutamate ligase [Rhodococcus jostii RHA1] MSTGTGITTRGKLALRAAAAASWASQKAGRGKGSMIGGLIALKIDPTLMEQLGAGRRTAVITGTNGKSTT TRMTAAALSTLGEVATQADGANMDAGIVAALSTRVHAPLAALEVDELHVPHVSDAVNPEALVLLNLSRDQ LDRVGEINMIERKLRACVAAHPEAVVIANCDDVLVTSVAYDAKNVVWVAAGGGWASDAASCPRTGEPIVW EGSHWRSTGSDFARPTPDWWLDDENLYGPDGLKIPMTLALPGRANRGNAAQAVAAAVAMGAKAEDAVAAA ATVQEVAGRYSTVEVGSHSVHMLLAKNP…	Metabolism related enzymes	Rv3712	>Mycobacterium tuberculosis H37Rv|Rv3712|Rv3712 VVTTRARLALAAGAGARWASRVTGRGAGAMIGGLVAMTLDRSILRQLGMGRRTVVVTGTNGKSTTTRMTAAALGTLGAVATNAEGANMDAGLVAALAAHRDAELAVLEVDEMHVPHISDAVDPAVVVLLNLSRDQLDRVGEINVIERTLRAGLARHPDAVVVANCDDVLMTSAAYDSPNVVWVAAGGAWSNDSVSCPRSGEVIVRKAPSQEDHWYSTGADFKRPAPHWWFDDATLYGPDGLALPMRLALPGSVNRGNAAQAVAAAVALGADPAVAVAAVCQVDEVAGRYRTVRIGAHQARILLAKNPAGWQEALAMVDKHADGVVIAVNGRVPDGEDLSWLWDVRFEHFEK…	Intermediary metabolism and respiration	Essential
RHA1_ro04708	>YP_704652.1 alpha,alpha-trehalose-phosphate synthase [Rhodococcus jostii RHA1] MAASSESSASSSRSTSDPVSGQADFVVVANRLPVDLERLPDGTTRWKRSPGGLVTALEPILRRNKGAWVG WAGVADAELDPVVEDDLELYPVPLSAAEIADYYEGFSNATLWPLYHDVIVKPEYNRDWWNAYVEVNRRFA EATSKAAAHGATVWIQDYQLQLVPKMLRMLRPDLTIGFFLHIPFPPVELFMQMPWRTEIIEGLLGADLIG FHLPGGAQNFLYLARKLAGQQTSRGNVGVRSKLGVVQVGFRTVRVGAFPISIDSGQLDEQSRSKSIRDRA KKIRNELGNPKHIMLGVDRLDYTKGIDVRLAALHE…	Metabolism related enzymes	Rv3490	>Mycobacterium tuberculosis H37Rv|Rv3490|otsA MAPSGGQEAQICDSETFGDSDFVVVANRLPVDLERLPDGSTTWKRSPGGLVTALEPVLRRRRGAWVGWPGVNDDGAEPDLHVLDGPIIQDELELHPVRLSTTDIAQYYEGFSNATLWPLYHDVIVKPLYHREWWDRYVDVNQRFAEAASRAAAHGATVWVQDYQLQLVPKMLRMLRPDLTIGFFLHIPFPPVELFMQMPWRTEIIQGLLGADLVGFHLPGGAQNFLILSRRLVGTDTSRGTVGVRSRFGAAVLGSRTIRVGAFPISVDSGALDHAARDRNIRRRAREIRTELGNPRKILLGVDRLDYTKGIDVRLKAFSELLAEGRVKRDDTVVVQLATPSRERVESYQTLRN…	Virulence, detoxification, adaptation	Growth defect
RHA1_ro04317	>YP_704265.1 arsenate (2+)-transporting ATPase [Rhodococcus jostii RHA1] MTQTTEHERRRTASALDVAGILENRATRIVVCCGAGGVGKTTTAASLALRAAEQGRKVVVLTIDPARRLA QALGVAELDNTPQPVQLGPDATGELHAMMLNMRRTFDEMVIEHSTPEKAEQILANPFYQTVATSFSGTQE YMAMEKLGQLASSDKWDLVIVDTPPSRNALDFLDAPQRLGAFLDGRMIRLLTAPGRGLTRLVTGAMGLAL RGVSTIVGSQMLSDASSFVQSLDSMFGGFRERATRTYELLRQPGTKFLVIAAAEPDALREAAFFVDRLAG DEMPLAGLVLNRTHPTLSSLSADHAVTAADQLGDQDPLTAAV…	Metabolism related enzymes	Rv3680	>Mycobacterium tuberculosis H37Rv|Rv3680|Rv3680 MSVTPKTLDMGAILADTSNRVVVCCGAGGVGKTTTAAALALRAAEYGRTVVVLTIDPAKRLAQALGINDLGNTPQRVPLAPEVPGELHAMMLDMRRTFDEMVMQYSGPERAQSILDNQFYQTVATSLAGTQEYMAMEKLGQLLSQDRWDLIVVDTPPSRNALDFLDAPKRLGSFMDSRLWRLLLAPGRGIGRLITGVMGLAMKALSTVLGSQMLADAAAFVQSLDATFGGFREKADRTYALLKRRGTQFVVVSAAEPDALREASFFVDRLSQESMPLAGLVFNRTHPMLCALPIERAIDAAETLDAETTDSDATSLAAAVLRIHAERGQTAKREIRLLSRFTGANPTVPVV…	Cell wall and cell processes	Non-essential
RHA1_ro06866	>YP_706796.1 AFG1-like ATPase [Rhodococcus jostii RHA1] MLVITTRGYAACMHARLVDRSPVVPADQLVAQMVPPAMFDEVSFASYIPDPAEPSQAAAVQTAEEFAKKV VKIRSGGRRGLFGKKTQATGAGLYLDGGFGVGKTHLLASIFHSVPSPKAFGTFVELTHVVGALGFNKAVE QLSGHSVLCIDEFELDDPGDTMLVSRLLSELSARGVSIVATSNTLPGQLGEGRFAAQDFLREIKKLGSIF ETIRVDGPDYRHRDLPPAPDPISSEELAERADSIPGATLDDFDALCKHLSTLHPSRYNKLVEGIPAVFLD GVHPAEDQSVALRLVVLADRLYDASIPVTVAGAKLDAIFTPEMLAGGYRKKYLRATSRL…	Metabolism related enzymes	Rv2670c	>Mycobacterium tuberculosis H37Rv|Rv2670c|Rv2670c MTLIAARRYSATMHGSASEACGSVDHLVDRHPTVSPVRLIAQLRPPPTFAEVSFATYRPDPVEPTQAAAVVACQDFCRQAVERRAGRKKWFGKRDVLPGVGLYLDGGFGVGKTHLLASAYYQLPGTGPDAPTCPKAFATFGELTQLAGVFGFADCIDLLANYTALCIDEFELDDPGNTTLISRLLSALVERGVSVAATSNTLPEQLGEGRFAAQDFLREINTLASIFTTVRIEGPDYRHRDLPPAPAPLSDEEVAARAARVEGATLDDFDALCAHLATMHPSRYLTLIEGVTAVFLTGVHGIDDQNVALRLVALVDRLYDAGIPVVASGAKLDTIFSEEMLAGGYRKKY…	Conserved hypotheticals	Non-essential
RHA1_ro01473	>YP_701446.1 F0F1 ATP synthase subunit gamma [Rhodococcus jostii RHA1] MASILELRSRIKSVNSTKKITKAQELIATSRITKAQSRVAAAKPYAEEITKVLSELASASASLDHPLLNE RTDPKRAAVLVVTSDRGMCGGYNSNVLKEAEELFQLLRSEGKDPVIYVLGSKGLGYYTFRGRDLGGAWTG FSQDPGYSDAAKASRHLVDLFMAGSGSEVPAPNGEGTIEGVDELHIVYTRFVSMLTQSPEVRRMAPLEVM VSEERVELGEDMLSNGHGSSDSEPVAGYNFEPEPDKLLGALLPKYISTRIYSSLLDAAASESAARRTAMK AATDNANELVNTLSRQANQARQAQITQEISEIVGGANALASSAG…	Metabolism related enzymes	Rv1309	>Mycobacterium tuberculosis H37Rv|Rv1309|atpG MAATLRELRGRIRSAGSIKKITKAQELIATSRIARAQARLESARPYAFEITRMLTTLAAEAALDHPLLVERPEPKRAGVLVVSSDRGLCGAYNANIFRRSEELFSLLREAGKQPVLYVVGRKAQNYYSFRNWNITESWMGFSEQPTYENAAEIASTLVDAFLLGTDNGEDQRSDSGEGVDELHIVYTEFKSMLSQSAEAHRIAPMVVEYVEEDIGPRTLYSFEPDATMLFESLLPRYLTTRVYAALLESAASELASRQRAMKSATDNADDLIKALTLMANRERQAQITQEISEIVGGANALAEAR	Intermediary metabolism and respiration	Essential
RHA1_ro07198	>YP_707120.1 FeS assembly ATPase [Rhodococcus jostii RHA1] MSTPDASTPEISVLEIKDLHVDVANTDENADPINILKGVNLTVRSGETHAIMGPNGSGKSTLSYAIAGHP KYQITSGTITLNGENVLEMSVDERARAGLFLAMQYPVEVPGVSMSNFLRTAATAVRGEAPKLRHWVKEVK EALTELDIDPSFGERSVNEGFSGGEKKRHEILQLGLLKPKIAILDETDSGLDVDALRVVSEGVNRYKERQ HGGILLITHYTRILRYIKPEYVHVFVGGRVVESGGPELADELEAKGYERFTQAAATQGA	Metabolism related enzymes	Rv1463	>Mycobacterium tuberculosis H37Rv|Rv1463|Rv1463 MTILEIKDLHVSVENPAEADHEIPILRGVDLTVKSGETHALMGPNGSGKSTLSYAIAGHPKYHVTSGTITLDGADVLAMSIDERARAGLFLAMQYPVEVPGVSMSNFLRSAATAIRGEPPKLRHWVKEVKAAMAALDIDPAFAERSVNEGFSGGEKKRHEILQLELLKPKIAILDETDSGLDVDALRVVSEGVNRYAESQHGGILLITHYTRILRYIHPEYVHVFVGGRIVESGGSELADELDQNGYVRFSPASGRYPHQPAPTGA	Cell wall and cell processes	Essential
RHA1_ro01475	>YP_701448.1 F0F1 ATP synthase subunit delta [Rhodococcus jostii RHA1] MYAASREALTQTRAALSSALGSVSAGAATAAAAQIGAELFSVVEILDEQRTLRSALSDTSTPGNVREGLA EQVFGGKVSAETLAVLKAAVGQDWSVTSDLLNSLVLVGRESLLKAAADQGQLDAVEDELFRLGRIVAGNP KLEQSLSDRSVPAKRKRELLSKLLYGKVTAVAEALATQAVGRLKNSAPADAFDELSNLAAAQREAVVAKV RSSAPLSSEQSDRLTATLTRTYGKPVTVHVEVDPELLSGLVVRVGDEVIDGSGAGRLAALRKSLK	Metabolism related enzymes	Rv1307	>Mycobacterium tuberculosis H37Rv|Rv1307|atpH MSTFIGQLFGFAVIVYLVWRFIVPLVGRLMSARQDTVRQQLADAAAAADRLAEASQAHTKALEDAKSEAHRVVEEARTDAERIAEQLEAQADVEAERIKMQGARQVDLIRAQLTRQLRLELGHESVRQARELVRNHVADQAQQSATVDRFLDQLDAMAPATADVDYPLLAKMRSASRRALTSLVDWFGTMAQDLDHQGLTTLAGELVSVARLLDREAVVTRYLTVPAEDATPRIRLIERLVSGKVGAPTLEVLRTAVSKRWSANSDLIDAIEHVSRQALLELAERAGQVDEVEDQLFRFSRILDVQPRLAILLGDCAVPAEGRVRLLRKVLERADSTVNPVVVALLSHTVELL…	Intermediary metabolism and respiration	Essential
RHA1_ro01474	>YP_701447.1 F0F1 ATP synthase subunit alpha [Rhodococcus jostii RHA1] MAELTISSDEIRSAIENYTASYSPEASREEVGLVTDTSDGIAHVSGLPSAMANELLEFPGGILGVALNLD ATEIGAVILGDYENIQEGQEVKRTGDVLSVPVGDAFLGRVINPLGQPIDGLGEIESNETRALELQAASVL ERQPVEEPLQTGIKAIDAMTPIGRGQRQLVIGDRKTGKTAVCIDAILNQKANWETGDEKQQVRCIYVAIG QKGSTIAGVKAALEEQGAMEYTTIVAAPASDSAGFKWLAPYTGSAIGQHWMYQGKHVLVVFDDLTKQAEA YRAISLLLRRPPGREAYPGDVFYLHSRLLERSAKLSDALGGGSL…	Metabolism related enzymes	Rv1308	>Mycobacterium tuberculosis H37Rv|Rv1308|atpA MAELTIPADDIQSAIEEYVSSFTADTSREEVGTVVDAGDGIAHVEGLPSVMTQELLEFPGGILGVALNLDEHSVGAVILGDFENIEEGQQVKRTGEVLSVPVGDGFLGRVVNPLGQPIDGRGDVDSDTRRALELQAPSVVHRQGVKEPLQTGIKAIDAMTPIGRGQRQLIIGDRKTGKTAVCVDTILNQRQNWESGDPKKQVRCVYVAIGQKGTTIAAVRRTLEEGGAMDYTTIVAAAASESAGFKWLAPYTGSAIAQHWMYEGKHVLIIFDDLTKQAEAYRAISLLLRRPPGREAYPGDVFYLHSRLLERCAKLSDDLGGGSLTGLPIIETKANDISAYIPTNVISITDGQC…	Intermediary metabolism and respiration	Essential
RHA1_ro02582	>YP_702545.1 ATP-dependent Clp protease ATP-binding subunit [Rhodococcus jostii RHA1] MKLTRAWRDMRTMKTLFSETEAEADRLGDREPGLEHLLLASFALPDGTATRVFERLGSNRDALREAVIRV HGEALAAAGMTDAGVATSALSRPRTGPLRLTEPAQAAFRNAVALAKSERRPIVGADLVAAVATITHGTTA RALELLELVRSDVVDAARAEPAP	Metabolism related enzymes	-	-	-	-
RHA1_ro01472	>YP_701445.1 F0F1 ATP synthase subunit beta [Rhodococcus jostii RHA1] MTAAVTENNGAGSGSSVAGRVVRVIGPVVDVEFPRGAIPELFNALHAEITLPSVAKTLTLEVAQHLGDNL VRTVSMQPTDGLIRGTSVSDTGKPISVPVGDVVKGHVFNALGDCLDAPGTGRDGEQWGIHRKPPAFDQLE GKTEILETGIKVIDLLTPYVKGGKIGLFGGAGVGKTVLIQEMITRIAREFSGTSVFAGVGERTREGTDLH LEMEEMGVLQDTALVFGQMDEPPGTRMRVALSALTMAEYFRDVQGQDVLLFIDNIFRFTQAGSEVSTLLG RMPSAVGYQPTLADEMGELQERITSTRGRSITSLQAIYVPADDYT…	Metabolism related enzymes	Rv1310	>Mycobacterium tuberculosis H37Rv|Rv1310|atpD MTTTAEKTDRPGKPGSSDTSGRVVRVTGPVVDVEFPRGSIPELFNALHAEITFESLAKTLTLEVAQHLGDNLVRTISLQPTDGLVRGVEVIDTGRSISVPVGEGVKGHVFNALGDCLDEPGYGEKFEHWSIHRKPPAFEELEPRTEMLETGLKVVDLLTPYVRGGKIALFGGAGVGKTVLIQEMINRIARNFGGTSVFAGVGERTREGNDLWVELAEANVLKDTALVFGQMDEPPGTRMRVALSALTMAEWFRDEQGQDVLLFIDNIFRFTQAGSEVSTLLGRMPSAVGYQPTLADEMGELQERITSTRGRSITSMQAVYVPADDYTDPAPATTFAHLDATTELSRAVFSKGI…	Intermediary metabolism and respiration	Essential
RHA1_ro04732	>YP_704675.1 hypothetical protein RHA1_ro04732 [Rhodococcus jostii RHA1] MTVTTVPTLITQLHAVLDLTNTEIQVAETRVAQARTEAVRRELTENAENGRLRAEAIERAIRDLGGVPEI VGPLFGRLAASLKAMAEQAQPFDEALLGDLALEHQLLDRARYVKALATAAGKQDVVRLADRLVTAHAATV DWLTTVLAEEALGGPAALRRTPFQAATGATIRLINVPVSWSARGIDRALDTARTTPPMLSALLGRGAHAG DVVVKTLAASRDAALETAEQVTRNEGADGIADAIHSARAAGGVLEADELPIADYDDLNVSQAVAAVKELT DPSDVRIVVAYEEAHKNRQGVVSAAQTRLAGIAQEVAGIGN	Metabolism related enzymes	-	-	-	-
RHA1_ro06336	>YP_706271.1 fatty acid desaturase [Rhodococcus jostii RHA1] MAIADVKEYAHLTEADIESLGRELDAIRRDIEESRGERDARYVRNTIRLQRSLEIGGRAVLFASKRRPAW LAGTAMLSLSKIIENMELGHNVMHGQWDWMNDPEIHSTSWEWDVTGPSAHWKQTHNYIHHKYTNVLGMDD DVGYGLLRVTRDQRWKPFNTGNLLYNTLLALFFEYGIAAQHLELGKVAKGRVPSEETQRKLREVGEKVGK QILKDYVIHPAVTGPAWKSTLTANIAANMIRNVWTNAIIFCGHFPDGAEKFTKADIDKETQPQWYLRQML GSANIEGGKLMDFMSGNLSYQIEHHLFPDLPSNRYSEIAVRVRELCDKYDLPYT…	Metabolism related enzymes	Rv3229c	>Mycobacterium tuberculosis H37Rv|Rv3229c|desA3 MAITDVDVFAHLTDADIENLAAELDAIRRDVEESRGERDARYIRRTIAAQRALEVSGRLLLAGSSRRLAWWTGALTLGVAKIIENMEIGHNVMHGQWDWMNDPEIHSSTWEWDMSGSSKHWRYTHNFVHHKYTNILGMDDDVGYGMLRVTRDQRWKRYNIFNVVWNTILAIGFEWGVALQHLEIGKIFKGRADREAAKTRLREFSAKAGRQVFKDYVAFPALTSLSPGATYRSTLTANVVANVIRNVWSNAVIFCGHFPDGAEKFTKTDMIGEPKGQWYLRQMLGSANFNAGPALRFMSGNLCHQIEHHLYPDLPSNRLHEISVRVREVCDRYDLPYTTGSFLVQYGKTWR…	Lipid metabolism	Non-essential
RHA1_ro02258	>YP_702223.1 acyl-ACP desaturase [Rhodococcus jostii RHA1] MSRVLTDRELLHELEDVAEDNVNRHLVMAKDWHPHDYVPWDDGRNFAALGGDDWNPEQSQLSDTARAAMI TNLLTEDNLPSYHREIAQHFSLDGAWGTWVGRWTAEENKHSIVMRDYLVVTRGVDPVALEQARMDHMTQG FDPGGGSMLDSVSYVTFQELATRVSHRNTGKACGDPIADRMLARVAADENLHMMFYRNIVGAALDVAPDQ AIAAIHKVVTNFQMPGAGMHRFRRNAVLIAKGGIYDLRQHLDDVVLPVLRKWNMFERNDFGPDGERCRDE LAAFLQNLEGKAARFEESRDRALAREARRGERVAAR	Metabolism related enzymes	Rv0824c	>Mycobacterium tuberculosis H37Rv|Rv0824c|desA1 MSAKLTDLQLLHELEPVVEKYLNRHLSMHKPWNPHDYIPWSDGKNYYALGGQDWDPDQSKLSDVAQVAMVQNLVTEDNLPSYHREIAMNMGMDGAWGQWVNRWTAEENRHGIALRDYLVVTRSVDPVELEKLRLEVVNRGFSPGQNHQGHYFAESLTDSVLYVSFQELATRISHRNTGKACNDPVADQLMAKISADENLHMIFYRDVSEAAFDLVPNQAMKSLHLILSHFQMPGFQVPEFRRKAVVIAVGGVYDPRIHLDEVVMPVLKKWRIFEREDFTGEGAKLRDELALVIKDLELACDKFEVSKQRQLDREARTGKKVSAHELHKTAGKLAMSRR	Lipid metabolism	Essential
RHA1_ro04869	>YP_704812.1 acyl-ACP desaturase [Rhodococcus jostii RHA1] MSYMEALHMARDLTQLELLQELSPVAEENVNRHLSMAKEWHPHDYVPWDEGRNFAAMGGTDWDPEQSQLD EVAKAAMITNLLTEDNLPSYHREIAENFSQDGAWGTWVGRWTAEENRHGIVMRDYLVVTRAVDPVQLERF RMEHMTNGFASPADVDAGFLHSVAYVTFQELATRVSHRNTGKACKDPIADRMLQRIAADENLHMIFYRNM CGAALDLAPDQALEAINMIVQNFQMPGAGMPNFRRNGVLMAKHGIYDLRQHLEEVVMPVLRKWNIFERTD FTARGEEVRESLGKFLENLEGQATKFEEQRDRMLAREAKKREQKAS	Metabolism related enzymes	Rv0824c	>Mycobacterium tuberculosis H37Rv|Rv0824c|desA1 MSAKLTDLQLLHELEPVVEKYLNRHLSMHKPWNPHDYIPWSDGKNYYALGGQDWDPDQSKLSDVAQVAMVQNLVTEDNLPSYHREIAMNMGMDGAWGQWVNRWTAEENRHGIALRDYLVVTRSVDPVELEKLRLEVVNRGFSPGQNHQGHYFAESLTDSVLYVSFQELATRISHRNTGKACNDPVADQLMAKISADENLHMIFYRDVSEAAFDLVPNQAMKSLHLILSHFQMPGFQVPEFRRKAVVIAVGGVYDPRIHLDEVVMPVLKKWRIFEREDFTGEGAKLRDELALVIKDLELACDKFEVSKQRQLDREARTGKKVSAHELHKTAGKLAMSRR	Lipid metabolism	Essential
RHA1_ro07214	>YP_707136.1 enoyl-ACP reductase [Rhodococcus jostii RHA1] MGGLLEGKTILVTGIITDASIAFHVAKVAQEQGAKVIITGFDRLRLIDRIAQRLPQPVPPALELDVQNPE HLASLADRIREIAPEGVDGVVHSIAFAPRSCLGSPFFDAPWSDVGVAFEVSAYSYASLSKALLPVLNDNA SIVGMDFDPARAVPFYNWMGVAKATLESVNRYVAKEVGERGIRSNLVAAGPIKTLAAKAIAGTATDDAKQ MNELNTAWDERAPIGWNVDDPEPVAKTVCTVLSDWLPGTTASIIYVDGGAHAMAG	Metabolism related enzymes	Rv1484	>Mycobacterium tuberculosis H37Rv|Rv1484|inhA MTGLLDGKRILVSGIITDSSIAFHIARVAQEQGAQLVLTGFDRLRLIQRITDRLPAKAPLLELDVQNEEHLASLAGRVTEAIGAGNKLDGVVHSIGFMPQTGMGINPFFDAPYADVSKGIHISAYSYASMAKALLPIMNPGGSIVGMDFDPSRAMPAYNWMTVAKSALESVNRFVAREAGKYGVRSNLVAAGPIRTLAMSAIVGGALGEEAGAQIQLLEEGWDQRAPIGWNMKDATPVAKTVCALLSDWLPATTGDIIYADGGAHTQLL	Lipid metabolism	Essential
RHA1_ro02344	>YP_702308.1 3-oxoacyl-ACP reductase [Rhodococcus jostii RHA1] MSVLDKFSLTDRVVVVTGASSGLGVAFAQAAAEAGADVVLAARRTDRLEKTAELVRAAGRQALCVATDIA DPAQAQNMIDAAMEKFGRVDVLVNNAGVGTAVPATRETPEQFRQVVDINLNGSYWAAQAAGKVMKPGSAI VNIASVLGLTTAGLPQAAYAASKAGVIGLTRDLAQQWGARKGIRVNAIAPGFFETEMTDQYQDGYLESMK SRLVLGRLGDPEELAATVVWLASDAAAYVTGQTIAVDGGITIT	Metabolism related enzymes	Rv1928c	>Mycobacterium tuberculosis H37Rv|Rv1928c|Rv1928c MSVLDLFDLHGKRALITGASTGIGKRVALAYVEAGAQVAIAARHLDALEKLADEIGTSGGKVVPVCCDVSQHQQVTSMLDQVTAELGGIDIAVCNAGIITVTPMLDMPLEEFQRLQNTNVTGVFLTAQAAAKAMVKQGQGGVIINTASMSGHIINVPQQVSHYCASKAAVIHLTKAMAVELAPHKIRVNSVSPGYILTELVEPYTEYQPLWEPKIPLGRLGRPEELAGLYLYLASEASSYMTGSDIVIDGGYTCP	Intermediary metabolism and respiration	Non-essential
RHA1_ro07213	>YP_707135.1 3-oxoacyl-ACP reductase [Rhodococcus jostii RHA1] MSTPQTTDASVRTVSTPRSVLVTGGNRGIGLAVAQRLAADGHKVAVTHRGSGAPDGLFGVQCDVTDTESV DRAFKEVEAHQGPVEVLVANAGITDDTLIMRMTEEQFTSVVDANLTGAFRVAKRATRSMLRARFGRFVFL GSVVGLAGGPGQVNYAASKAGVVGIARSLTRELGSRSITANVVAPGFIDTDMTAVLDDKYKDMITGAVPL QRQGKPEEVAAVVSFLASDDSAYVSGAVIPVDGGLGMGH	Metabolism related enzymes	Rv1483	>Mycobacterium tuberculosis H37Rv|Rv1483|fabG1 VTATATEGAKPPFVSRSVLVTGGNRGIGLAIAQRLAADGHKVAVTHRGSGAPKGLFGVECDVTDSDAVDRAFTAVEEHQGPVEVLVSNAGLSADAFLMRMTEEKFEKVINANLTGAFRVAQRASRSMQRNKFGRMIFIGSVSGSWGIGNQANYAASKAGVIGMARSIARELSKANVTANVVAPGYIDTDMTRALDERIQQGALQFIPAKRVGTPAEVAGVVSFLASEDASYISGAVIPVDGGMGMGH	Lipid metabolism	Essential
RHA1_ro05199	>YP_705138.1 3-ketoacyl-ACP reductase [Rhodococcus jostii RHA1] MAASKGAPDLYSQFLSSAPGAFIAAKAGLPRPENLRRYKHGEPPLAGPVLIGGKGRLVEPLRELLSDYPA AGSGDDTYGALVFDATGIGSVTELEQLFEFFQPVIRKLAPSARVVVIGTPPEETSGVDEHIAQRALEGFT RSVGKEVKRGATAQLVYVSPKASAGVSGLESTLRFLLSAKSAFVSGQVIRVGAEDSVAPADWDKPLDGKV AIVTGAARGIGATIAEVLSRDGAHVICADIPAAGEALSETANKVGGTSLALDVTADDAADKLAEFVLERH GGADIIVHNAGITRDKTLANMDEGRWNMVIGVNLLAPQRITDVLVAKGALK…	Metabolism related enzymes	Rv0242c	>Mycobacterium tuberculosis H37Rv|Rv0242c|fabG4 VAPKRSSDLFSQVVNSGPGSFLARQLGVPQPETLRRYRAGEPPLTGSLLIGGAGRVVEPLRAALEKDYDLVGNNLGGRWADSFGGLVFDATGITEPAGLKGLHEFFTPVLRNLGRCGRVVVVGGTPEAAASTNERIAQRALEGFTRSLGKELRRGATTALVYLSPDAKPAATGLESTMRFLLSAKSAYVDGQVFSVGADDSTPPADWEKPLDGKVAIVTGAARGIGATIAEVFARDGAHVVAIDVESAAENLAETASKVGGTALWLDVTADDAVDKISEHLRDHHGGKADILVNNAGITRDKLLANMDDARWDAVLAVNLLAPLRLTEGLVGNGSIGEGGRVIGLSSIAGI…	Lipid metabolism	Non-essential
RHA1_ro02737	>YP_702700.1 3-oxoacyl-ACP reductase [Rhodococcus jostii RHA1] MSVLDKFRLDGRVAIVTGASSGLGVAFAKALAEAGADIVLAARRVDKLGDTAALVRATGRRALPVATDIA DPDQCAALVDAAMTEFGRVDVLVNNAGVASAHPATRETPDQFRSVVDINLGGSYWTAQACGKVMQPGSSI VNISSVLGLTTAGLPQAAYSASKAAIIGLTRDLAQQWGTRMGIRVNALAPGFFASEMTDQYHDGYLDSLA SRMVLGRTGDAAELAATLVWLASDAAGYVTGQTLAVDGGITIT	Metabolism related enzymes	Rv1928c	>Mycobacterium tuberculosis H37Rv|Rv1928c|Rv1928c MSVLDLFDLHGKRALITGASTGIGKRVALAYVEAGAQVAIAARHLDALEKLADEIGTSGGKVVPVCCDVSQHQQVTSMLDQVTAELGGIDIAVCNAGIITVTPMLDMPLEEFQRLQNTNVTGVFLTAQAAAKAMVKQGQGGVIINTASMSGHIINVPQQVSHYCASKAAVIHLTKAMAVELAPHKIRVNSVSPGYILTELVEPYTEYQPLWEPKIPLGRLGRPEELAGLYLYLASEASSYMTGSDIVIDGGYTCP	Intermediary metabolism and respiration	Non-essential
RHA1_ro07105	>YP_707027.1 cyclopropane-fatty-acyl-phospholipid synthase [Rhodococcus jostii RHA1] MTVADTVAPLVRAVVGAQVPVGIRCWDGSRSGPSDAPWQVHIVNRRGLRRLLWAPNDLGFARAYVSGDID IEGDLLAGLDVLEQVSDPSRGPGVRIDRQTKKALAAAALRLGIIGLPPKPPVEEMKPARGHRHDKERDAA AISHHYDVGNDFYRLVLGESMTYSCAYWAQPSEDLDAAQYAKCDLVARKLGLTAGMRVLDVGCGWGTFAL HAARHYGVHVVGVTLSQEQADYAGKRMVDAGVGELVQIRVQDYRDVTDGPYDAISSIGMAEHVGAAMLAT YAADLFALLRPQGRLLNHAISRRPRKPAAT…	Metabolism related enzymes	Rv3720	>Mycobacterium tuberculosis H37Rv|Rv3720|Rv3720 MAEILEIFTATGQHPLKFTAYDGSTAGQDDATLGLDLRTPRGATYLATAPGELGLARAYVSGDLQAHGVHPGDPYELLKTLTERVDFKRPSARVLANVVRSIGVEHILPIAPPPQEARPRWRRMANGLLHSKTRDAEAIHHHYDVSNNFYEWVLGPSMTYTCAVFPNAEASLEQAQENKYRLIFEKLRLEPGDRLLDVGCGWGGMVRYAARRGVRVIGATLSAEQAKWGQKAVEDEGLSDLAQVRHSDYRDVAETGFDAVSSIGLTEHIGVKNYPFYFGFLKSKLRTGGLLLNHCITRHDNRSTSFAGGFTDRYVFPDGELTGSGRITTEIQQVGLEVLHEENFRHHYAMT…	Lipid metabolism	Non-essential
RHA1_ro01115	>YP_701100.1 1-acyl-sn-glycerol-3-phosphate acyltransferase [Rhodococcus jostii RHA1] MWYWLFKYVFLGPVLWGLGRPTVEGTENIPAEGGAILASNHQAVLDSFFLPLRVPRRITFLAKSEYFTGT GLKGAFQRWFFSVVGQVPIDRTGADAAQDALNAGLRVLSQGKLLGIYPEGTRSPDGRLYKGKTGLARMAL ESGVKVIPVAMIGTEKVNPIGSRVWRPSKVTIRVGEPIDFSRFEGMGGNRFVERAVTDEVMYKLMKLSGQ EYVDIYAATLKKKAPAADASVADVAPASDATTVTRLPDTRAS	Metabolism related enzymes	Rv2182c	>Mycobacterium tuberculosis H37Rv|Rv2182c|Rv2182c MWYYLFKYIFMGPLFTLLGRPKVEGLEYIPSSGPAILASNHLAVADSFYLPLVVRRRIWFLAKSEYFTGTGLKGWINRWFYSVSGQVPIDRTNADSAQGALQTAVVLLGQGKLLGMYPEGTRSPDGRLYKGKTGLARLALHTGVPVIPVAMIGTNVVNPPGRKMLRFGRVTVRFGKPMDFSRFEGLAGNHFIERAVTDEVIYELMGLSGQEYVDIYAASVKDGRNAGGAGANPNSTDAARIPETAAG	Conserved hypotheticals	Essential
RHA1_ro01898	>YP_701867.1 lipid acyl hydrolase [Rhodococcus jostii RHA1] MTTAFVLSGGASLGALEVGMLQTLIGRGIRPDLVVGTSVGALNGAWLAGGSSDADLRELADLWRGLTRSA VFPTGLLTGFTGFVGLRNHLVSNRAIRRLLEQNLRFERMEDAPIPLHVIAADVLTGKDVRLSTGPAVDAV TASAALPGILPPVVIDGRALMDGGVVDNTPISHAIELGATTVWVLPTGYACTLSKVPGSALGMGLLGVTL AINQRLALDIERYESVADIRVVPPLCPLDTSPADFGDADELITRAREQTAKWLDEARVVEVGQADLLLPH VHG	Metabolism related enzymes	Rv1063c	>Mycobacterium tuberculosis H37Rv|Rv1063c|Rv1063c MPAPAALRVRGSSSPRVALALGSGGARGYAHIGVIQALRERGYDIVGIAGSSMGAVVGGVHAAGRLDEFAHWAKSLTQRTILRLLDPSISAAGILRAEKILDAVRDIVGPVAIEQLPIPYTAVATDLLAGKSVWFQRGPLDAAIRASIAIPGVIAPHEVDGRLLADGGILDPLPMAPIAGVNADLTIAVSLNGSEAGPARDAEPNVTAEWLNRMVRSTSALFDVSAARSLLDRPTARAVLSRFGAAAAESDSWSQAPEIEQRPAGPPADREEAADTPGLPKMGSFEVMNRTIDIAQSALARHTLAGYPADLLIEVPRSTCRSLEFHRAVEVIAVGRALATQALEAFEID…	Conserved hypotheticals	Non-essential
RHA1_ro04839	>YP_704782.1 cyclopropane-fatty-acyl-phospholipid synthase [Rhodococcus jostii RHA1] MNVRSTAPTAAERLLSAFEGAMGIPIPVHVRCWDGSEAGPDSDVTIVFRNRRAIRRVLWSPNELGLVRAY VSGDLEIEGDVFRLLTLPDLVDRLGTLGVRGFDRGTVLKSLSTFVRLGGLGLRPTPPSVEVSRRRGAKHS KARDASSVSHHYDVGNDFYRLFLGPTMVYSCGYWDQRPDDRGAIGTLEEAQNDKLDLVCRKLGLQSGMRL LDVGCGWGSMAIHAAEKYDVSVVGVTLSHEQAEWARARVSEAGLSDLIEIRVQDYRDVVDGPFDAISSIG MSEHVGDSALPEYAQHLLDLLRPEGRLLNH…	Metabolism related enzymes	Rv3720	>Mycobacterium tuberculosis H37Rv|Rv3720|Rv3720 MAEILEIFTATGQHPLKFTAYDGSTAGQDDATLGLDLRTPRGATYLATAPGELGLARAYVSGDLQAHGVHPGDPYELLKTLTERVDFKRPSARVLANVVRSIGVEHILPIAPPPQEARPRWRRMANGLLHSKTRDAEAIHHHYDVSNNFYEWVLGPSMTYTCAVFPNAEASLEQAQENKYRLIFEKLRLEPGDRLLDVGCGWGGMVRYAARRGVRVIGATLSAEQAKWGQKAVEDEGLSDLAQVRHSDYRDVAETGFDAVSSIGLTEHIGVKNYPFYFGFLKSKLRTGGLLLNHCITRHDNRSTSFAGGFTDRYVFPDGELTGSGRITTEIQQVGLEVLHEENFRHHYAMT…	Lipid metabolism	Non-essential
RHA1_ro02025	>YP_701990.1 acyltransferase [Rhodococcus jostii RHA1] MDKPEVTLENYEAVYAYYRDHQQNRALAKLAYASLYAKYRPRITYADDAKAQLAGLVKSGRVLIVAANHI THSDQYTLAATAWKTPLRRAIGRTRVLAKDELFVDPDLHKKVDMMGGIPVFRSKNYGLRAVADAGRLMMD ISAERLCRGDNLAIFPEGTCNEDDPTRLQHINSGIGHIAKRAADRGVSPVLLSIGLSYGPDADGPDTENV KSASVFVGEPLFDLPAKPMDIAHVVQKDLQIAVDGAVAAY	Metabolism related enzymes	-	-	-	-
RHA1_ro02057	>YP_702022.1 hypothetical protein RHA1_ro02057 [Rhodococcus jostii RHA1] MAKVIPLHGATAARGAAIGRSRREQSESRHPSAMPPPAVITPPEPVTETSAVDAVRNALAEQIVNTAEFV RRRLSGDYHVDDFGYDPHFAENVWLPILRPLFDKWFRVEVSGLENIPSTGGALVVANHAGVLPIDGLMTS VAVHDHHPAHRPLRMLAADLAFEMPLVGGVARKAGHTLACHPDAVRLLQDGEVAAVFPEGFKGIGKPFSE RYKLQRFGRGGFVSAAMRTGAPIIPCSIVGSEEIYPKIGELGTLARLLGMPYFPVTPLFPHFGPLGLVPL PSKWYIEFGKPIVTDTYDAAAADDPMELFEVTDHVRETIQQT…	Metabolism related enzymes	Rv0502	>Mycobacterium tuberculosis H37Rv|Rv0502|Rv0502 MGNVAGETRANVIPLHTNRSRVAARRRAGQRAESRQHPSLLSDPNDRASAEQIAAVVREIDEHRRAAGATTSSTEATPNDLAQLVAAVAGFLRQRLTGDYSVDEFGFDPHFNSAIVRPLLRFFFKSWFRVEVSGVENIPRDGAALVVANHAGVLPFDGLMLSVAVHDEHPAHRDLRLLAADMVFDLPVIGEAARKAGHTMACTTDAHRLLASGELTAVFPEGYKGLGKRFEDRYRLQRFGRGGFVSAALRTKAPIVPCSIIGSEEIYPMLTDVKLLARLFGLPYFPITPLFPLAGPVGLVPLPSKWRIAFGEPICTADYASTDADDPMVTFELTDQVRETIQQTLYRLLAG…	Conserved hypotheticals	Non-essential
RHA1_ro00039	>YP_700033.1 hypothetical protein RHA1_ro00039 [Rhodococcus jostii RHA1] MTDVITTNQRYMTQTDFMSWRMEEDPILRSTIVAVALLDRRPDQSRFVDMMRRAVDLVPLFRRTAIEDPL GLAPPRWADDRDFDLSWHLRRYTLAEPRTWDGVLDFARTAEMTAFDKRRPLWEFTILDGLNDGRSALVMK VHHSLTDGVSGMQIAREIVDFTREGTPRPGRTDRATAVPHGGSSRPPSRLSWYRDTAADVTHRAANILGR NSVRLVRAPRATWREATALAGSTLRLTRPVVSTLSPVMTKRSTRRHCAVIDVPVEALAQAAAAAAGSIND AFLAAVLLGMAKYHRLHGAEIRELRMTLPISLRTETDPLGGN…	Metabolism related enzymes	Rv2484c	>Mycobacterium tuberculosis H37Rv|Rv2484c|Rv2484c MAESGESPRLSDELGPVDYLMHRGEANPRTRSGIMALELLDGTPDWDRFRTRFENASRRVLRLRQKVVVPTLPTAAPRWVVDPDFNLDFHVRRVRVSGPATLREVLDLAEVILQSPLDISRPLWTATLVEGMADGRAAMLLHVSHAVTDGVGGVEMFAQIYDLERDPPPRSTPPQPIPEDLSPNDLMRRGINHLPIAVVGGVLDALSGAVSMAGRAVLEPVSTVSGILGYARSGIRVLNRAAEPSPLLRRRSLTTRTEAIDIRLADLHKAAKAGGGSINDAYLAGLCGALRRYHEALGVPISTLPMAVPVNLRAEGDAAGGNQFTGVNLAAPVGTIDPVARMKKIRAQM…	Lipid metabolism	Non-essential
RHA1_ro02966	>YP_702929.1 hypothetical protein RHA1_ro02966 [Rhodococcus jostii RHA1] MLLPMAPTDSLFLLGESREHPMHVGGLAVFTPPEGASAADVRAMFDAALVGDQVAAPFRKRARRSVTSFG QWGWDTLPHHEVDLEHHVRRDALPQPGGMTELMTLVSRLHGTLLDRSRPLWEMHLIEGLADGRYAIYTKI HHALADGASAMRLLRDSMSEDPHRRNMPTPWQPRNPLAAVPDAGVAVSGGLGSALPAMAWDAARAAVGEM AGLLPAAVNTVDRALHGKGGAVSLTAPHTLFNVPISGARHVAARSFPLERIRLLAKHADATINDIVLTMC AGTLRAYLHTRDALPDNPLIAMVPVSLRAPNTGAGGNRVGVL…	Metabolism related enzymes	Rv0895	>Mycobacterium tuberculosis H37Rv|Rv0895|Rv0895 VRQQQEADVVALGRKPGLLCVPERFRAMDLPMAAADALFLWAETPTRPLHVGALAVLSQPDNGTGRYLRKVFSAAVARQQVAPWWRRRPHRSLTSLGQWSWRTETEVDLDYHVRLSALPPRAGTAELWALVSELHAGMLDRSRPLWQVDLIEGLPGGRCAVYVKVHHALADGVSVMRLLQRIVTADPHQRQMPTLWEVPAQASVAKHTAPRGSSRPLTLAKGVLGQARGVPGMVRVVADTTWRAAQCRSGPLTLAAPHTPLNEPIAGARSVAGCSFPIERLRQVAEHADATINDVVLAMCGGALRAYLISRGALPGAPLIAMVPVSLRDTAVIDVFGQGPGNKIGTLMCSL…	Lipid metabolism	Non-essential
RHA1_ro00024	>YP_700018.1 hypothetical protein RHA1_ro00024 [Rhodococcus jostii RHA1] MDDNLSFLDAGFLETEDSDPHASLTIGALAIMEGPVPGQDEFRDTVAARFATLPHTRDRVHTVPLDFSAP SWSPDPHFDLGHHLRRVALPEPGEEEALFGFVARVMAHRLDRDRPLWECWVVESLTGDRWAILTKIHHCM ADGITGTKLFEAMCDEVVAEASGTTEADTDTDAVPARTAGTRLASVEGLIRSTIEFLSPMRQLRLVSAAL AVPRRLTAAGIGVATGLTHLLSEMLTSSTDTSLIGPIGRQRRYCAARVRMHDVREICATYRVTVNDVALA AITTGLRQLLLKRGEHPDPHTVRTLVPVSVRSATEEHSIHNQ…	Metabolism related enzymes	Rv3130c	>Mycobacterium tuberculosis H37Rv|Rv3130c|tgs1 MNHLTTLDAGFLKAEDVDRHVSLAIGALAVIEGPAPDQEAFLSSLAQRLRPCTRFGQRLRLRPFDLGAPKWVDDPDFDLGRHVWRIALPRPGNEDQLFELIADLMARRLDRGRPLWEVWVIEGLADSKWAILTKLHHCMADGIAATHLLAGLSDESMSDSFASNIHTTMQSQSASVRRGGFRVNPSEALTASTAVMAGIVRAAKGASEIAAGVLSPAASSLNGPISDLRRYSAAKVPLADVEQVCRKFDVTINDVALAAITESYRNVLIQRGERPRFDSLRTLVPVSTRSNSALSKTDNRVSLMLPNLPVDQENPLQRLRIVHSRLTRAKAGGQRQFGNTLMAIANRLPFPM…	Lipid metabolism	Non-essential
RHA1_ro06332	>YP_706267.1 hypothetical protein RHA1_ro06332 [Rhodococcus jostii RHA1] MVTRLTTQDASFYFLEASSTPMHVGSLAIFRKPRNGLSYEELLSLVEERLSLVPRYRQKVREVALGLSRP VWVDDQDFDIEYHVRRSALPKPGSDAQLHDLVARLTSRPLDNTRPLWEMYLVEGLANNRFAIFTKSHSSL VDGETALEIGQVILDPAKTRRPMAEELWMPSPAPSESTLIAGALAEMVARPGEGLAALRMTLGDMASALG ETVRAVGKVAAVVRTATQVAPASPLNATISRNRRFAVVKTELGDYRKIRAQYGCEVNDVILAVVSGAMRY WLLSRGEPVAESTTVRAMVPMSVYATDPEADDEASRRGEWAD…	Metabolism related enzymes	Rv0895	>Mycobacterium tuberculosis H37Rv|Rv0895|Rv0895 VRQQQEADVVALGRKPGLLCVPERFRAMDLPMAAADALFLWAETPTRPLHVGALAVLSQPDNGTGRYLRKVFSAAVARQQVAPWWRRRPHRSLTSLGQWSWRTETEVDLDYHVRLSALPPRAGTAELWALVSELHAGMLDRSRPLWQVDLIEGLPGGRCAVYVKVHHALADGVSVMRLLQRIVTADPHQRQMPTLWEVPAQASVAKHTAPRGSSRPLTLAKGVLGQARGVPGMVRVVADTTWRAAQCRSGPLTLAAPHTPLNEPIAGARSVAGCSFPIERLRQVAEHADATINDVVLAMCGGALRAYLISRGALPGAPLIAMVPVSLRDTAVIDVFGQGPGNKIGTLMCSL…	Lipid metabolism	Non-essential
RHA1_ro01935	>YP_701904.1 short chain dehydrogenase [Rhodococcus jostii RHA1] MNLCSSAMRPASHRPQKKASTIDCYLAADRPARCHAGHVIRQLLTHAALNPLPSPRALAARVVPGTGHRI TGKRILVTGGSSGVGEAAARRLAALGAEVVLVARGSDALESVRDDILRSGCDAHAVPCDLTDPESVDALV AQVLGEIGPVDVLVNNAGRSIRRTVEDSLDRFHDFERTMAVNYFGSTRLTLALLPSMIERRKGHIINVAT WGVPAGVMPKFSAYHASKAAVGAFGRSLGAEVRDRGISVTTLDFPLVRTPMIAPTTDYDAMAALTPGQAA EWFVTAVRTRPIELLPSYAELFRLLGTFAPSATDALVRRTGI	Metabolism related enzymes	Rv0547c	>Mycobacterium tuberculosis H37Rv|Rv0547c|Rv0547c VSKRPLRWLTEQITLAGMRPPISPQLLINRPAMQPVDLTGKRILLTGASSGIGAAATKQFGLHRAVVVAVARRKDLLDAVADRITGDGGTAMSLPCDLSDMEAIDALVEDVEKRIGGIDILINNAGRSIRRPLAESLERWHDVERTMVLNYYAPLRLIRGLAPGMLERGDGHIINVATWGVLSEASPLFSVYNASKAALSAVSRIIETEWGSQGVHSTTLYYPLVATPMIAPTKAYDGLPALTAAEAAEWMVTAARTRPVRIAPRVAVAVNALDSIGPRWVNALMQRRNEQLNP	Intermediary metabolism and respiration	Non-essential
RHA1_ro04077	>YP_704032.1 short chain dehydrogenase [Rhodococcus jostii RHA1] MINAVGNPQTLLLLGGTSEIGLAICEEYLKKAPMRVILAALPGDPGRDAAVAQLKAAGANAVDVIDFDAV DTESHPKVIDEAWAKSDVDVAIVAFGLLGDAEELWQNQRKAVQIAEVNYTAAVSVGVLVGEKMKAQGFGQ IIAMSSAAGERVRRSNFVYGSTKAGLDGFYLGLGEALREFGPRVLVIRPGQVRTRMSADVKEAPLTVNKE DVAKLAVTSAEKGKDLVWAPGAFRYVMMILRHIPRPIFKKLPI	Metabolism related enzymes	Rv3791	>Mycobacterium tuberculosis H37Rv|Rv3791|dprE2 MVLDAVGNPQTVLLLGGTSEIGLAICERYLHNSAARIVLACLPDDPRREDAAAAMKQAGARSVELIDFDALDTDSHPKMIEAAFSGGDVDVAIVAFGLLGDAEELWQNQRKAVQIAEINYTAAVSVGVLLAEKMRAQGFGQIIAMSSAAGERVRRANFVYGSTKAGLDGFYLGLSEALREYGVRVLVIRPGQVRTRMSAHLKEAPLTVDKEYVANLAVTASAKGKELVWAPAAFRYVMMVLRHIPRSIFRKLPI	Lipid metabolism	Non-essential
RHA1_ro01416	>YP_701395.1 short chain dehydrogenase [Rhodococcus jostii RHA1] MSLPNPTPSARAVVTGASSGIGEALATDLASRGHSLILVARRGEVMESLAGTLRDEYGVEVDVRACDLSD RDARATLVTELSGREISVLCNNAGIATFGPVAGLDPAYERAQVELNAVAVHDLTLAVLPGMLERKSGAIL MVGSAAGNMPIPHNATYAASKAFVNTFSESLRGELKGTGVNVTLLAPGPVRTEEPDPADASIVDRLVPDF LWISSEYTAKVSLDGLADNKMRVVPGIISKAMSVAGQYSPRAVVAPIVGTFYKKLGS	Metabolism related enzymes	Rv2509	>Mycobacterium tuberculosis H37Rv|Rv2509|Rv2509 MPIPAPSPDARAVVTGASQNIGAALATELAARGHHLIVTARREDVLTELAARLADKYRVTVDVRPADLADPQERSKLADELAARPISILCANAGTATFGPIASLDLAGEKTQVQLNAVAVHDLTLAVLPGMIERKAGGILISGSAAGNSPIPYNATYAATKAFVNTFSESLRGELRGSGVHVTVLAPGPVRTELPDASEASLVEKLVPDFLWISTEHTARVSLNALERNKMRVVPGLTSKAMSVASQYAPRAIVAPIVGAFYKRLGGS	Intermediary metabolism and respiration	Essential
RHA1_ro07140	>YP_707062.1 chorismate synthase [Rhodococcus jostii RHA1] MLRWITAGESHGPALVAMLEGMVAGVEVTSEDISTQLARRRLGYGRGARMKFEADKVTIVGGVRHGRTLG GPIAVEVGNTEWPKWETIMSADPVDAELLADQARNAPLTRPRPGHADYSGMLKYGFDDARPVLERASARE TAARVAAATFARSFLRQVFGVEVLSHVISIGASDPYVGPEPTASDLAAIDASPVRAFDKAAEESMIAEIE AAKRDGDTLGGVVEVVIHGLPVGLGSFISGADRLDARLASALMGIQAIKGVEVGDGFETARRRGSQAHDE MRPGPDGILRSTNRAGGLEGGMTNGEALRVRAAMKPISTVPRALATVDMSTGEEAV…	Metabolism related enzymes	Rv2540c	>Mycobacterium tuberculosis H37Rv|Rv2540c|aroF VLRWITAGESHGRALVAVVEGMVAGVHVTSADIADQLARRRLGYGRGARMTFERDAVTVLSGIRHGSTLGGPIAIEIGNTEWPKWETVMAADPVDPAELADVARNAPLTRPRPGHADYAGMLKYGFDDARPVLERASARETAARVAAGTVARAFLRQALGVEVLSHVISIGASAPYEGPPPRAEDLPAIDASPVRAYDKAAEADMIAQIEAAKKDGDTLGGVVEAVALGLPVGLGSFTSGDHRLDSQLAAAVMGIQAIKGVEIGDGFQTARRRGSRAHDEMYPGPDGVVRSTNRAGGLEGGMTNGQPLRVRAAMKPISTVPRALATVDLATGDEAVAIHQRSDVCAVPAAGV…	Intermediary metabolism and respiration	Essential
RHA1_ro06012	>YP_705947.1 alpha-ketoglutarate decarboxylase [Rhodococcus jostii RHA1] MSSSSTSQFGQNQWLVDEMYQRFQDDPSSVDASWHEFLTDYSPDAAAKAGAANGHGTNGTTTAAPAAAPS AKAATPPVPESETAPKPQTKTANGAAPKAAPNGAAPKAAAPKTEAPKKAAPAKETAATDAKASAPAPAVE ESKVLRGAAAAVAKNMSASLAIPTATSVRAIPAKLMFDNRIVINNHLARTRGGKISFTHLLGYAIVQAVK AFPNMNRHFAEIDGKPNAVTPAHTNLGLAIDLPGKDGSRSLVVAAIKNTDTHNFTQFYSAYEDIVRRARD GKLTAEDFSGVTISLTNPGGIGTVHSVPRLMNGQGAIIGAGA…	Metabolism related enzymes	Rv1248c	>Mycobacterium tuberculosis H37Rv|Rv1248c|Rv1248c VANISSPFGQNEWLVEEMYRKFRDDPSSVDPSWHEFLVDYSPEPTSQPAAEPTRVTSPLVAERAAAAAPQAPPKPADTAAAGNGVVAALAAKTAVPPPAEGDEVAVLRGAAAAVVKNMSASLEVPTATSVRAVPAKLLIDNRIVINNQLKRTRGGKISFTHLLGYALVQAVKKFPNMNRHYTEVDGKPTAVTPAHTNLGLAIDLQGKDGKRSLVVAGIKRCETMRFAQFVTAYEDIVRRARDGKLTTEDFAGVTISLTNPGTIGTVHSVPRLMPGQGAIIGVGAMEYPAEFQGASEERIAELGIGKLITLTSTYDHRIIQGAESGDFLRTIHELLLSDGFWDEVFRELS…	Intermediary metabolism and respiration	Non-essential
RHA1_ro04481	>YP_704425.1 trehalose-phosphatase/ glycoside hydrolase [Rhodococcus jostii RHA1] MSAHDLSIELRRALSRVARTPRLLVASDYDGTMAPIVSDPEKAFPHAESVRALRALASLAGTTAAVISGR ALKDLAALSRLPAEVQLVGSHGSEFDIGFIHAIDADAKKLLGEITEELTRIATLHAGTSVEAKPASVALH VRNADAEEGALALAAVRADAGQRVGVQVTEGKSVIELAVVATDKGHALDLIRHQDGATAAVFVGDDVTDE KAFARLQGPDLGVKVGPGESLAEFRVSTTEDVAAALAFLLEERRTWLSGAHAPPIERLTMLASPRTVALV TPDATLTWLCHPEPDSASVFAHLLGGPEAGHFS…	Metabolism related enzymes	Rv2402	>Mycobacterium tuberculosis H37Rv|Rv2402|Rv2402 MALSSSSPLRNPFPPIADYAFLSDWETTCLISPAGSVEWLCVPRPDSPSVFGAILDRSAGHFRLGPYGVSVPSARRYLPGSLIMETTWQTHTGWLIVRDALVMGKWHDIERRSRTHRRTPMDWDAEHILLRTVRCVSGTVELMMSCEPAFDYHRLGATWEYSAEAYGEAIARANTEPDAHPTLRLTTNLRIGLEGREARARTRMKEGDDVFVALSWTKHPPPQTYDEAADKMWQTTECWRQWINIGNFPDHPWRAYLQRSALTLKGLTYSPTGALLAASTTSLPETPRGERNWDYRYAWIRDSTFALWGLYTLGLDREADDFFAFIADVSGANNNERHPLQVMYGVGGERS…	Conserved hypotheticals	Non-essential
RHA1_ro06843	>YP_706773.1 1-deoxy-D-xylulose-5-phosphate synthase [Rhodococcus jostii RHA1] MGVLARIQTPDDLRQLNSAEMKQLAAEIREFLVQKVAATGGHLGPNLGVVELTLALHRIFDSPADPIIFD TGHQAYVHKILTGRKDDFDSLRKQGGLSGYPCRAESDHDWVESSHASASLSYADGLAKAFELTGQDRHVV AVVGDGALTGGMCWEALNNIAAGKDRSVVIVVNDNGRSYAPTIGGLADHLAALRLQPGYERILDSGRRMV KKLPWVGRTAYSVLHGMKAGLKDAVAPQVMFTDLGIKYLGPVDGHDEAALESALRRAKAFGGPVIVHAVT RKGMGYAPAENHVADQMHSTGVIDPITGRGTGSASA…	Metabolism related enzymes	Rv2682c	>Mycobacterium tuberculosis H37Rv|Rv2682c|dxs1 MLQQIRGPADLQHLSQAQLRELAAEIREFLIHKVAATGGHLGPNLGVVELTLALHRVFDSPHDPIIFDTGHQAYVHKMLTGRSQDFATLRKKGGLSGYPSRAESEHDWVESSHASAALSYADGLAKAFELTGHRNRHVVAVVGDGALTGGMCWEALNNIAASRRPVIIVVNDNGRSYAPTIGGVADHLATLRLQPAYEQALETGRDLVRAVPLVGGLWFRFLHSVKAGIKDSLSPQLLFTDLGLKYVGPVDGHDERAVEVALRSARRFGAPVIVHVVTRKGMGYPPAEADQAEQMHSTVPIDPATGQATKVAGPGWTATFSDALIGYAQKRRDIVAITAAMPGPTGLTAFGQ…	Intermediary metabolism and respiration	Essential
RHA1_ro02368	>YP_702331.1 phosphogluconate dehydratase [Rhodococcus jostii RHA1] MTDAPTPTADVHPVLAAVTERIIERSKPERTVYLNRIRAAGDRGPARGKLACANLAHGFAASGPADKKAL RSFVKPNIAIVSSYNDMLSAHQPFEHFPRQLKAAVMEAGGIAQFAGGVPAMCDGITQGRDGMQLSLFSRD VIAMATAIGLSHDMFDGALMLGVCDKIVPGMLIGALGFGHLPTIFVPAGPMTSGLPNNEKSRVRQLYAEG KAEREELLDAEAASYHGAGTCTFFGTANSNQLLMEVMGLHLPGSSFVNPGTPLRDALTSEAGRRVTGLTA LGEEYTPVGEVVDEKAVVNGCVALLATGGSTNHTMHLVAIARAAGIT…	Metabolism related enzymes	Rv0189c	>Mycobacterium tuberculosis H37Rv|Rv0189c|ilvD MPQTTDEAASVSTVADIKPRSRDVTDGLEKAAARGMLRAVGMDDEDFAKPQIGVASSWNEITPCNLSLDRLANAVKEGVFSAGGYPLEFGTISVSDGISMGHEGMHFSLVSREVIADSVEVVMQAERLDGSVLLAGCDKSLPGMLMAAARLDLAAVFLYAGSILPGRAKLSDGSERDVTIIDAFEAVGACSRGLMSRADVDAIERAICPGEGACGGMYTANTMASAAEALGMSLPGSAAPPATDRRRDGFARRSGQAVVELLRRGITARDILTKEAFENAIAVVMAFGGSTNAVLHLLAIAHEANVALSLQDFSRIGSGVPHLADVKPFGRHVMSDVDHIGGVPVVMKALLD…	Intermediary metabolism and respiration	Essential
RHA1_ro02058	>YP_702023.1 UDP-glucose 4-epimerase [Rhodococcus jostii RHA1] MVVSDGDSTTRTAVPRVVLVTGASRFLGGYLVTRLAQNPDIERVIAVDAVSPSKDMLRRMGRAEFVRADI RNPLIGKVIRNAEVDTVVHASTLARPPKSGSRAAMKDMNVIGAMQLFAVCQKAPTVRKVVLRSASVVYGC SAKDPAKFTEEMSARRRPAGAYARDCIEIEGYLRGMGRRRPDIAVSILRLAPLVGPRLNATVAQYLTSPV VPTILGRDARLQVLHEEDALAALERATVSGPAGTFNVAGDGVVMMSQAIRRAGRIEVPMPFGLFRNVGRA LMGPVMRSYTTEQLEYFHFGCGLDTTRMRSELSFEPRWTSMQALDDFARAAG…	Metabolism related enzymes	Rv0501	>Mycobacterium tuberculosis H37Rv|Rv0501|galE2 VSSSNGRGGAGGVGGSSEHPQYPKVVLVTGACRFLGGYLTARLAQNPLINRVIAVDAIAPSKDMLRRMGRAEFVRADIRNPFIAKVIRNGEVDTVVHAAAASYAPRSGGSAALKELNVMGAMQLFAACQKAPSVRRVVLKSTSEVYGSSPHDPVMFTEDSSSRRPFSQGFPKDSLDIEGYVRALGRRRPDIAVTILRLANMIGPAMDTTLSRYLAGPLVPTIFGRDARLQLLHEQDALGALERAAMAGKAGTFNIGADGILMLSQAIRRAGRIPVPVPGFGVWALDSLRRANHYTELNREQFAYLSYGRVMDTTRMRVELGYQPKWTTVEAFDDYFRGRGLTPIIDPHRVRS…	Intermediary metabolism and respiration	Non-essential
RHA1_ro07177	>YP_707099.1 glyceraldehyde 3-phosphate dehydrogenase [Rhodococcus jostii RHA1] MTVRVGVNGFGRIGRNFFRAVDAQKALGTTDIEIVAVNDLTDNATLAHLLKYDSILGRLPHDVSLEGEDT IVVGNQKIKALAIKEGPAALPWGDLGVDVVVESTGIFTDAAKAKGHLEAGAKKVIISAPAKGEDITIVMG VNDDKYDGSQNIISNASCTTNCLGPIAKVLDDEFGIVKGLMTTVHAYTQDQNLQDGPHSDLRRARAAALN VVPTGTGAAKAIGLVLPQLLGKLDGYALRVPIPTGSVTDLTANLKKSASVEDINAAMKAAAEGPLKGILK YTDAPIVSSDIVTDPHSSIFDSGLTKVIDDQAKIV…	Metabolism related enzymes	Rv1436	>Mycobacterium tuberculosis H37Rv|Rv1436|gap VTVRVGINGFGRIGRNFYRALLAQQEQGTADVEVVAANDITDNSTLAHLLKFDSILGRLPCDVGLEGDDTIVVGRAKIKALAVREGPAALPWGDLGVDVVVESTGLFTNAAKAKGHLDAGAKKVIISAPATDEDITIVLGVNDDKYDGSQNIISNASCTTNCLAPLAKVLDDEFGIVKGLMTTIHAYTQDQNLQDGPHKDLRRARAAALNIVPTSTGAAKAIGLVMPQLKGKLDGYALRVPIPTGSVTDLTVDLSTRASVDEINAAFKAAAEGRLKGILKYYDAPIVSSDIVTDPHSSIFDSGLTKVIDDQAKVVSWYDNEWGYSNRLVDLVTLVGKSL	Intermediary metabolism and respiration	Growth defect
RHA1_ro06306	>YP_706241.1 glycosyltransferase [Rhodococcus jostii RHA1] MSSKLAVVTVTFSPGEHLEQFLGTLAEATKEDPQVVMADNGSTDGAPEAADAAHEHVRLLRTGGNIGYGG AINRAVAEIDDEIEFVVIANPDVRWAPGSIDVLLAAAERWPRAGALGPLVLEPDGSIYPSARQVPDLVSG AGHAILGTVWPSNPWTAGYRQENETVSERSVGWLSGSCLLMRRAAFDSINGFDSRYFMYMEDVDLGDRLG KAGWLNVYVPSAEVTHAKGHAAGKHPELMLPAHHQSAYRFQADRHPHWWQAPLRWALRGGLAVRSKIAVA AAVRERRTNQNEGGTTHGN	Metabolism related enzymes	Rv3265c	>Mycobacterium tuberculosis H37Rv|Rv3265c|wbbL1 VVAVTYSPGPHLERFLASLSLATERPVSVLLADNGSTDGTPQAAVQRYPNVRLLPTGANLGYGTAVNRTIAQLGEMAGDAGEPWVDDWVIVANPDVQWGPGSIDALLDAASRWPRAGALGPLIRDPDGSVYPSARQMPSLIRGGMHAVLGPFWPRNPWTTAYRQERLEPSERPVGWLSGSCLLVRRSAFGQVGGFDERYFMYMEDVDLGDRLGKAGWLSVYVPSAEVLHHKAHSTGRDPASHLAAHHKSTYIFLADRHSGWWRAPLRWTLRGSLALRSHLMVRSSLRRSRRRKLKLVEGRH	Cell wall and cell processes	Essential
RHA1_ro02369	>YP_702332.1 glucose-6-phosphate 1-dehydrogenase [Rhodococcus jostii RHA1] MSPATTVEPCDFVVFGGTGDLAVRKLLPALYLRDRDGQLPAETRVIGASRAGLDTDGYRDKVRGELARFV SGDQLDSDTCERFLNRLEYVSVDAGDPENWAGLSECLAAREGAIRVFYLACAPGLFGPICDNLALNGLAD AQSRVVLEKPIGHDLASARAVNDAVGAVFEESQIFRIDHYLGKESVQNLLVTRFANTFLEPLWNSSSIDH VQINVAESLGVGSRGGYYESAGALRDMLQNHLLQMLCLVAMEPPTYVDRETVRDEKLKVLQALKPMSPQD VERCTVAGQYGPGLADGIAVPGYQEDVENPASTTETFIAV…	Metabolism related enzymes	Rv1447c	>Mycobacterium tuberculosis H37Rv|Rv1447c|zwf2 MKPAHAAASWRNPLRDKRDKRLPRIAGPCGMVIFGVTGDLARKKVMPAVYDLANRGLLPPTFSLVGFARRDWSTQDFGQVVYNAVQEHCRTPFRQQNWDRLAEGFRFVPGTFDDDDAFAQLAETLEKLDAERGTGGNHAFYLAIPPKSFPVVCEQLHKSGLARPQGDRWSRVVIEKPFGHDLASARELNKAVNAVFPEEAVFRIDHYLGKETVQNILALRFANQLFDPIWNAHYVDHVQITMAEDIGLGGRAGYYDGIGAARDVIQNHLMQLLALTAMEEPVSFHPAALQAEKIKVLSATRLAEPLDQTTSRGQYAAGWQGGEKVVGLLDEEGFAEDSTTETFAAITLEVDT…	Intermediary metabolism and respiration	Non-essential
RHA1_ro04109	>YP_704064.1 glycosyltransferase [Rhodococcus jostii RHA1] MNESASVAPVDGSTAAVRSALTEHRAPDRLVVARGLFTGPTTRVKDDLYARIVKGRAHRERYVVHLEKGA TVDTDTYFGRFAASYYQRWTTVTDVTVGFHHEAGGRAVVALRGSDSGGNSRILATTEIDGSGTATLSAKL DAYLDGGSLWVEFTAVDGPLAVSELEWTVAAPSVIRPAAIAICTFNRADDCAETVAAIANDSTMASGIDA VYVVDQGSDHVSDREKFTEVAEILGDKLVYLRQPNLGGAGGFTRGMYEVSGINEHANLILMDDDILCEPE SILRMNAFANVTTEPTLVGAQMLYLMNPEHLHVSAEEADLSKLKAGRWAAGSRHDI…	Metabolism related enzymes	Rv3808c	>Mycobacterium tuberculosis H37Rv|Rv3808c|glfT2 MSELAASLLSRVILPRPGEPLDVRKLYLEESTTNARRAHAPTRTSLQIGAESEVSFATYFNAFPASYWRRWTTCKSVVLRVQVTGAGRVDVYRTKATGARIFVEGHDFTGTEDQPAAVETEVVLQPFEDGGWVWFDITTDTAVTLHSGGWYATSPAPGTANIAVGIPTFNRPADCVNALRELTADPLVDQVIGAVIVPDQGERKVRDHPDFPAAAARLGSRLSIHDQPNLGGSGGYSRVMYEALKNTDCQQILFMDDDIRLEPDSILRVLAMHRFAKAPMLVGGQMLNLQEPSHLHIMGEVVDRSIFMWTAAPHAEYDHDFAEYPLNDNNSRSKLLHRRIDVDYNGWWTCM…	Cell wall and cell processes	Essential
RHA1_ro05439	>YP_705377.1 hypothetical protein RHA1_ro05439 [Rhodococcus jostii RHA1] MVGARPRVSIILPYLNSYRVPLLQALDTKLADQGIALDVATGTPEGVDVARGDGATGYPTRELRKLGVPT PKGAVYIRRLDKTIRSADVVIVEHAIKNLDSHALLFRPRTSAKVAIWGHGRTITKPQSALENRVQRAMIA RADWYFGYTPGSVARANQMGMPADRCTNVQNTVDTDHLKALRRQHPRAGGAEWPALYVGGLDESKRLDFL LEAGRRIHAQDPRFRLIVVGNGRDRGKVETAAREEWCTYLGNFPLADNFYAVKDCNAILMPGRVGLAAVD SFAIEAPIVTTDWTWHAPEFEYLTTQNSITTADTVDDYAYRI…	Metabolism related enzymes	-	-	-	-
RHA1_ro04058	>YP_704013.1 mycolyltransferase [Rhodococcus jostii RHA1] MRFARPRLSQRLKQRAMAIGAVALVLPVGAGIAGGAVAAAAPTHAGPAKTAPAGGYEELWVPSSMGPIKV QVQWAARGGSAALYLLDGLRARNDRNAWSFETNAFDQYRNDNVTLVMPVGGESSFYSDWYSASNFNGQPV TYKWETFLTKELPDFLANYGVSRTNNAVLGLSMGGSAALTLAAYHRDQFKFAGSLSGYLNISAPGMREAI RVAMIDAGRYNVDAMWGPPWNPAWLRNDPFVFAPRLNGLSMFISAASGLPGEFDHPRAPIDYYNTANGMG LEALALANTRAFQVRLATLGVPATFDFPANGTHSWPYWGAELWKARGQILDTLGAW	Metabolism related enzymes	Rv0129c	>Mycobacterium tuberculosis H37Rv|Rv0129c|fbpC MTFFEQVRRLRSAATTLPRRLAIAAMGAVLVYGLVGTFGGPATAGAFSRPGLPVEYLQVPSASMGRDIKVQFQGGGPHAVYLLDGLRAQDDYNGWDINTPAFEEYYQSGLSVIMPVGGQSSFYTDWYQPSQSNGQNYTYKWETFLTREMPAWLQANKGVSPTGNAAVGLSMSGGSALILAAYYPQQFPYAASLSGFLNPSEGWWPTLIGLAMNDSGGYNANSMWGPSSDPAWKRNDPMVQIPRLVANNTRIWVYCGNGTPSDLGGDNIPAKFLEGLTLRTNQTFRDTYAADGGRNGVFNFPPNGTHSWPYWNEQLVAMKADIQHVLNGATPPAAPAAPAA	Lipid metabolism	Non-essential
RHA1_ro04140	>YP_704092.1 phosphoglycerate dehydrogenase [Rhodococcus jostii RHA1] MSAHDPKPLDGRLRVVAATPVSEELISLVTRAEPRIDFIREQDLLPPSRFPGDHSGDPSYSRTAEQQQAF DDLVDSAHALYGVPDENPAALTRTAGVNPDLRWVHTMPAGGGAQVKAAGLTDEQLDRIAFSTSAGVHAEP LAEFAVFGLLAGAKTLPRLLAQQRDKVWSGRWAMGTVSGQRIVIVGLGSIGRATALKLKALGATVVGTSR RDTAVEGVDGIVHPDRLADVVGDADGIVVTLPGTSATEGLVSAKVFGAVKPGVTVVSVGRGTVVDEVAMT AAIEDGRVGFAALDVFASEPLASDSPLWAHPNVLVSPHTAALNPA…	Metabolism related enzymes	Rv2996c	>Mycobacterium tuberculosis H37Rv|Rv2996c|serA1 VSLPVVLIADKLAPSTVAALGDQVEVRWVDGPDRDKLLAAVPEADALLVRSATTVDAEVLAAAPKLKIVARAGVGLDNVDVDAATARGVLVVNAPTSNIHSAAEHALALLLAASRQIPAADASLREHTWKRSSFSGTEIFGKTVGVVGLGRIGQLVAQRIAAFGAYVVAYDPYVSPARAAQLGIELLSLDDLLARADFISVHLPKTPETAGLIDKEALAKTKPGVIIVNAARGGLVDEAALADAITGGHVRAAGLDVFATEPCTDSPLFELAQVVVTPHLGASTAEAQDRAGTDVAESVRLALAGEFVPDAVNVGGGVVNEEVAPWLDLVRKLGVLAGVLSDELPVSLSVQ…	Intermediary metabolism and respiration	Essential
RHA1_ro02419	>YP_702382.1 FAD-binding dehydrogenase [Rhodococcus jostii RHA1] MTEQADVIVVGAGLAGLVATYEMVKAGRKVLVVDQESSANLGGQAFWSLGGLFLVDSPEQRRLGIKDSYE LAIQDWMGTAAFDRAREDQWPRLWAQAYVEFAAGEKRQYLHDLGLRLMPNVGWAERGRGSALGQGNSVPR FHITWGTGPGVVEVFLTRVMAASKRGLVTFKHRHQVDEIVVTDGAATGVRGTVLEPSTEARGVKSSRTPV GEFEFAAQAVVVTSGGIGGNPELVKKNWPARLGKAPENMLAGVPAHVDGRMLEITENAGGNIVNRDRMWH YTEGIQNWDPIWPNHGIRIIPGPSSMWFDGNGKRLPSPNFPGFDTMGTLD…	Metabolism related enzymes	Rv0785	>Mycobacterium tuberculosis H37Rv|Rv0785|Rv0785 VALTCTDMSDAVAGSDAEGLTADAIVVGAGLAGLVAACELADRGLRVLILDQENRANVGGQAFWSFGGLFLVNSPEQRRLGIRDSHELALQDWLGTAAFDRPEDYWPEQWAHAYVDFAAGEKRSWLRARGLKIFPLVGWAERGGYDAQGHGNSVPRFHITWGTGPALVDIFVRQLRDRPTVRFAHRHQVDKLIVEGNAVTGVRGTVLEPSDEPRGAPSSRKSVGKFEFRASAVIVASGGIGGNHELVRKNWPRRMGRIPKQLLSGVPAHVDGRMIGIAQKAGAAVINPDRMWHYTEGITNYDPIWPRHGIRIIPGPSSLWLDAAGKRLPVPLFPGFDTLGTLEYITKSGHD…	Conserved hypotheticals	Non-essential
RHA1_ro06612	>YP_706543.1 malate:quinone oxidoreductase [Rhodococcus jostii RHA1] MDKEVDTPVSDQNAVETRTDVVLVGAGIMSATLGAILRQVQPDWSITTFERLDAVAAESSDPWNNAGTGH SALCELNYTPQNADGTVDITKAVNVNEQFQVSRQFWAHGVESGVLTQPKEFINPIPHVSFVHGEANAKYL RARYDALAGHPLFAGMEYIDAPDEFTRRLPLMAKGRDFSDPVALNWTQDGTDVDFGALTKQLLGYVGASG GVVHFGHEVTDLTKQSDGSWVVKVTNRRNGVKKVVRAKFVFVGAGGGALHLLQKSGIEEAKGFGGFPVSG AFLRCTNPELIDQHRAKVYGKAAVGAPPMSVPHLDTRVIGNKPGLL…	Metabolism related enzymes	Rv2852c	>Mycobacterium tuberculosis H37Rv|Rv2852c|mqo VSDLARTDVVLIGAGIMSATLGVLLRRLEPNWSITLIERLDAVAAESSGPWNNAGTGHSALCEMNYTPEMPDGSIDITKAVRVNEQFQVTRQFWAYAAENGILTDVRSFLNPVPHVSFVHGSRGVEYLRRRQKALAGNPLFAGTEFIESPDEFARRLPFMAAKRAFSEPVALNWAADGTDVDFGALAKQLIGYCVQNGTTALFGHEVRNLSRQSDGSWTVTMCNRRTGEKRKLNTKFVFVGAGGDTLPVLQKSGIKEVKGFAGFPIGGRFLRAGNPALTASHRAKVYGFPAPGAPPLGALHLDLRFVNGKSWLVFGPYAGWSPKFLKHGQISDLPRSIRPDNLLSVLGVGLTE…	Intermediary metabolism and respiration	Non-essential
RHA1_ro06487	>YP_706420.1 acetolactate synthase 3 regulatory subunit [Rhodococcus jostii RHA1] MSTSHTLSVLVEDKPGVLARVAALFSRRGFNIESLAVGGTELPEISRMTIVVTVDEFPLEQVTKQLNKLI NVIKIVEQDGEASVARELVLIKVRADASVRTQVIETVNLFRAKVIDVSPESVTIEATGTRSKLDALLRML DPYGIREIVQSGVVAVGRGPKSITATR	Metabolism related enzymes	Rv3002c	>Mycobacterium tuberculosis H37Rv|Rv3002c|ilvN MSPKTHTLSVLVEDKPGVLARVAALFSRRGFNIESLAVGATECKDRSRMTIVVSAEDTPLEQITKQLNKLINVIKIVEQDDEHSVSRELALIKVQADAGSRSQVIEAVNLFRANVIDVSPESLTVEATGNRGKLEALLRVLEPFGIREIAQSGMVSLSRGPRGIGTAK	Intermediary metabolism and respiration	Non-essential
RHA1_ro05861	>YP_705796.1 limonene 1,2-epoxide hydrolase [Rhodococcus jostii RHA1] MSTNSHAPTGTARTDTADVQVVRAFLDALVAGDPDAAQQYLHQDIVWHNVSLPKIRGLGAVMRILRGMSR PGVGFDVRLHHIAGDGTAVLTERTDVLIYKRLRSEFWVCGTFEMKDGKIAVWRDYFSSRDFLWGTLKGIV RAF	Metabolism related enzymes	Rv2740	>Mycobacterium tuberculosis H37Rv|Rv2740|ephG MAELTETSPETPETTEAIRAVEAFLNALQNEDFDTVDAALGDDLVYENVGFSRIRGGRRTATLLRRMQGRVGFEVKIHRIGADGAAVLTERTDALIIGPLRVQFWVCGVFEVDDGRITLWRDYFDVYDMFKGLLRGLVALVVPSLKATL	Virulence, detoxification, adaptation	Non-essential
RHA1_ro05569	>YP_705507.1 hypothetical protein RHA1_ro05569 [Rhodococcus jostii RHA1] MSTQTVASAAKETAVPTSEAEIEVLRQEIDKLDAEILAAIKRRAEVSQLIGRTRMASGGPRLVHSREMKV LERFNELGQEGHTLAMLLLRLGRGRLGH	Metabolism related enzymes	Rv0948c	>Mycobacterium tuberculosis H37Rv|Rv0948c|Rv0948c MRPEPPHHENAELAAMNLEMLESQPVPEIDTLREEIDRLDAEILALVKRRAEVSKAIGKARMASGGTRLVHSREMKVIERYSELGPDGKDLAILLLRLGRGRLGH	Intermediary metabolism and respiration	Essential
RHA1_ro06489	>YP_706422.1 D-3-phosphoglycerate dehydrogenase [Rhodococcus jostii RHA1] MSQPGRPVVLIADKLAPSTVEALGDGVEVRWVDGPDRPALLAAVPEADAILVRSATTVDAEVLAAGTKLK IVARAGVGLDNVDVAAATERGVMVVNAPTSNIHTAAEHAVALMLATARQIPAADATLRDREWKRSKFNGV EIFGKTVGVVGLGRIGQLFAQRLAAFETHVIAYDPYVSAARAAQLGIELVTLDELLERADLISVHLPKTP ETKGLLGTENLAKTKKGVVIVNAARGGLIDEAALAEAIKSGHVRAAGLDVFETEPCTDSPLFDLPEVVVT PHLGASTTEAQDRAGTDVAKSVLLALAGDFVPDAVNVSGGA…	Metabolism related enzymes	Rv2996c	>Mycobacterium tuberculosis H37Rv|Rv2996c|serA1 VSLPVVLIADKLAPSTVAALGDQVEVRWVDGPDRDKLLAAVPEADALLVRSATTVDAEVLAAAPKLKIVARAGVGLDNVDVDAATARGVLVVNAPTSNIHSAAEHALALLLAASRQIPAADASLREHTWKRSSFSGTEIFGKTVGVVGLGRIGQLVAQRIAAFGAYVVAYDPYVSPARAAQLGIELLSLDDLLARADFISVHLPKTPETAGLIDKEALAKTKPGVIIVNAARGGLVDEAALADAITGGHVRAAGLDVFATEPCTDSPLFELAQVVVTPHLGASTAEAQDRAGTDVAESVRLALAGEFVPDAVNVGGGVVNEEVAPWLDLVRKLGVLAGVLSDELPVSLSVQ…	Intermediary metabolism and respiration	Essential
RHA1_ro05723	>YP_705660.1 ribose-phosphate pyrophosphokinase [Rhodococcus jostii RHA1] MTANWIDNQKNLMLFSGRAHPELAEQVAKELDVRVTPQTARDFANGEIFVRFEESVRGSDAFVLQSHPAP LNTWVMEQLIMIDALKRGSAKRITAILPFYPYARQDKKHRGREPISARLIADLLKTAGADRIITVDLHTD QIQGFFDGPVDHMHAQGQLAEYIRGNYGTDNIAVVSPDSGRVRVAEKWADTLGGAPLAFIHKTRDPLVPN QVKSNRVVGDVEGHTCILIDDMIDTGGTIAGAVKILKEAGAGDVIIAATHGVLSDPAAERLAACGAKEVI VTNTLPIDESKKFPTLTVLSIAPLLARTIKEVFENGSVTSL…	Metabolism related enzymes	Rv1017c	>Mycobacterium tuberculosis H37Rv|Rv1017c|prsA LSHDWTDNRKNLMLFAGRAHPELAEQVAKELDVHVTSQDAREFANGEIFVRFHESVRGCDAFVLQSCPAPVNRWLMEQLIMIDALKRGSAKRITAVMPFYPYARQDKKHRGREPISARLIADLLKTAGADRIVTVDLHTDQIQGFFDGPVDHMRGQNLLTGYIRDNYPDGNMVVVSPDSGRVRIAEKWADALGGVPLAFIHKTRDPRVPNQVVSNRVVGDVAGRTCVLIDDMIDTGGTIAGAVALLHNDGAGDVIIAATHGVLSDPAAQRLASCGAREVIVTNTLPIGEDKRFPQLTVLSIAPLLASTIRAVFENGSVTGLFDGDA	Intermediary metabolism and respiration	Essential
RHA1_ro02051	>YP_702016.1 uroporphiryn-III C-methyltransferase [Rhodococcus jostii RHA1] MSRVRKNTPGRILFVGSGPGDPALLTVHARDVLAAATLAFTDPDVDKGVTVLVGTDLGVDAETGEPLAEV RPALGEPAEVAKTLVHEARNGHDVVRLVSGDPLTTDSVIAEVTAVARTQVQFEVLPGLPSASAVPSYAGM ALGSGHTEADVRGEVDWAALAAAPGPLVLHATSGHLAETASALVEHGLAPQTPAAITVRGTTRQQRTVEA TLATLNEAGSELVGSLVVTVGKVVAQRNKMSWWESRALYGWKVLVPRTKDQAGEMSDRLVTHGAIPIEVP TIAVEPPRSPAQMERSVKGLVDGRYQWVVFTSTNAVRAV…	Metabolism related enzymes	Rv0511	>Mycobacterium tuberculosis H37Rv|Rv0511|hemD MTRGRKPRPGRIVFVGSGPGDPGLLTTRAAAVLANAALVFTDPDVPEPVVALIGTDLPPVSGPAPAEPVAGNGDAAGGGSAQEHGRAASAVVSGGPDIRPALGDPADVAKTLTAEARSGVDVVRLVAGDPLTVDAVISEVNAVARTHLHIEIVPGLAASSAVPTYAGLPLGSSHTVADVRIDPENTDWDALAAAPGPLILQATASHLAESARSLIDHQLAESTPCVVTAHGTTCQQRSVETTLQGLTDPAVLGATDPACSANGRDSQAGPLIVTIGKTVTSRAKLNWWESRALYGWTVLVPRTKDQAGEMSERLTSYGALPVEVPTIAVEPPRSPAQMERAVKGLVDGRFQWI…	Intermediary metabolism and respiration	Growth defect
RHA1_ro06488	>YP_706421.1 ketol-acid reductoisomerase [Rhodococcus jostii RHA1] MAVEMFYDDDADLSIIQGRKVAVIGYGSQGHAHSLSLRDSGVDVRIGLKEGSKSRAKAEEQGLTVGTPAE VSEWADVIMVLAPDTAQASIFTNDIEPNLKDGDALFFGHGLNIHFDLIKAPEFVTVGMVAPKGPGHLVRR QFVDGKGVPALIAIDQDPKGEGQALALSYAKGIGGTRAGVIKTTFKEETETDLFGEQAVLCGGTEELVKT GFEVMVEAGYAPEMAYFEVLHELKLIVDLMYEGGIARMNYSVSDTAEFGGYLSGPRVIDAGTKERMKAIL ADIQSGEFTRRLVANVENGNTELEGLRKANAEHPIEVTGKKLRDLMSW…	Metabolism related enzymes	Rv3001c	>Mycobacterium tuberculosis H37Rv|Rv3001c|ilvC MFYDDDADLSIIQGRKVGVIGYGSQGHAHSLSLRDSGVQVRVGLKQGSRSRPKVEEQGLDVDTPAEVAKWADVVMVLAPDTAQAEIFAGDIEPNLKPGDALFFGHGLNVHFGLIKPPADVAVAMVAPKGPGHLVRRQFVDGKGVPCLVAVEQDPRGDGLALALSYAKAIGGTRAGVIKTTFKDETETDLFGEQTVLCGGTEELVKAGFEVMVEAGYPAELAYFEVLHELKLIVDLMYEGGLARMYYSVSDTAEFGGYLSGPRVIDAGTKERMRDILREIQDGSFVHKLVADVEGGNKQLEELRRQNAEHPIEVVGKKLRDLMSWVDRPITETA	Intermediary metabolism and respiration	Essential
RHA1_ro01254	>YP_701236.1 sulfate adenylyltransferase large subunit [Rhodococcus jostii RHA1] MSDLHVRSPRSTQLLRLATAGSVDDGKSTLVGRLLYDTKSVLADQIDAVTRASVDKGLSTPDLSLLVDGL RAEREQGITIDVAYRYFATPRRSFVLADTPGHVQYTRNTVSGASTAQMVILLVDARKGVISQTRKHAAVL ALLGVPKLVLAVNKIDLVEDPATVFANISAEFNSLTSSLGWASEDVVEIPVSALHGDNVAVRSENTPYYD GPTLIEHLESVPVDAEPHRVGLRFPVQYVIRPRTPEFPDYRGYAGQVAAGEVTPGDEVVILPSGVRTTVT RIDTADGELDSAHAGRSVTLVLADDVDVSRGDVI…	Metabolism related enzymes	Rv1285	>Mycobacterium tuberculosis H37Rv|Rv1285|cysD MAITINMVNPTGFIRYEDVEQEAMTSDVTVGPAPGQYQLSHLRLLEAEAIHVIREVAAEFERPVLLFSGGKDSIVMLHLALKAFRPGRLPFPVMHVDTGHNFDEVIATRDELVAAAGVRLVVASVQDDIDAGRVVETIPSRNPIQTVTLLRAIRENQFDAAFGGARRDEEKARAKERVFSFRDEFGQWDPKAQRPELWNLYNGRHHKGEHIRVFPLSNWTEFDIWSYIGAEQVRLPSIYFAHRRKVFQRDGMLLAVHRHMQPRADEPVFEATVRFRTVGDVTCTGCVESSASTVAEVIAETAVARLTERGATRADDRISEAGMEDRKRQGYF	Intermediary metabolism and respiration	Non-essential
RHA1_ro08911	>YP_708113.1 sulfide-quinone reductase (plasmid) [Rhodococcus jostii RHA1] MERTGQLRMASNTAHHGIVILGGGSAGISVASRLRRKGVKDVCVVDPAVTHYYQPLWTLVGGGRASMDES GRPQASVMPRGVTWLRSAAEEIDPVQRQITVDDGTTIGYDRLVVCPGIQTDWDAIPGVADAVSTPFASSN YARELAPKTWELIRNLRSGTAVFTMPAGPMKCAGAPQKIAYLAADYWRKQGLLDDIRIVLVLPTPAMFGI KAFSEELDRVAKDYGIEVHLSSELAEVDPDGREVSIIDTTTKTTDTIKYDLLHVVAPQSAPDFIKKSPLA LPDNPAGWVDVDKHTLQHNRFPDIFALGDAGSTPNSKTGA…	Metabolism related enzymes	-	-	-	-
RHA1_ro04291	>YP_704240.1 aspartate kinase [Rhodococcus jostii RHA1] MALVVQKYGGSSVATAERIRRVAERIVETKKAGNDVVVVVSAMGDTTDELLDLAQQVCPAPPAREMDMLL TSGERISNSLVAMAIHSLGAEARSFTGSQAGVITTGAHGNAKIIDVTPGRVRDALDEGSIVLVAGFQGVS QDSKDVTTLGRGGSDTTAVALAAALEADVCEIYTDVDGIFTADPRIVPDAQRLETVSFEEMLELAACGAK VLMLRCVEYARRYNVPVHVRSSYTTKPGTIVSGSMEDIPVEEAIITGVAHDRGESKITVVGLPDTPGYAA QVFRAVAEAEINIDMVLQNISKVETGKTDITFTLPTADGPRAVEKLTKLQGDIGFTQVL…	Metabolism related enzymes	Rv3709c	>Mycobacterium tuberculosis H37Rv|Rv3709c|ask VALVVQKYGGSSVADAERIRRVAERIVATKKQGNDVVVVVSAMGDTTDDLLDLAQQVCPAPPPRELDMLLTAGERISNALVAMAIESLGAHARSFTGSQAGVITTGTHGNAKIIDVTPGRLQTALEEGRVVLVAGFQGVSQDTKDVTTLGRGGSDTTAVAMAAALGADVCEIYTDVDGIFSADPRIVRNARKLDTVTFEEMLEMAACGAKVLMLRCVEYARRHNIPVHVRSSYSDRPGTVVVGSIKDVPMEDPILTGVAHDRSEAKVTIVGLPDIPGYAAKVFRAVADADVNIDMVLQNVSKVEDGKTDITFTCSRDVGPAAVEKLDSLRNEIGFSQLLYDDHIGKVSLIGAG…	Intermediary metabolism and respiration	Essential
RHA1_ro04292	>YP_704241.1 aspartate-semialdehyde dehydrogenase [Rhodococcus jostii RHA1] MTTIAVVGATGQVGIVMRTLLEERNFPADKVRFFASARSAGKKLPFRGEEIVVEDASATSDEDLKGIDIA LFSAGATLSREQAPRFAAAGATVVDNSSAFRKDPDVPLVVSEVNPEQAKNPPKGIIANPNCTTMAAMPVL KVLHDEAGLQRLIVSSYQAVSGSGIAGVEELVGQARAVIDDAEKLVHDGSAVDFPAPNKYVAPIAFNVLP LAGSIVDDGSGETDEDQKLRNESRKILGLPDLLVSGTCVRVPVITGHSLSINAEFERPLSVERAQELLSK APGVQLVDVPTPLQAAGSDPSLVGRIRQDPGVPEGRGLA…	Metabolism related enzymes	Rv3708c	>Mycobacterium tuberculosis H37Rv|Rv3708c|asd MGLSIGIVGATGQVGQVMRTLLDERDFPASAVRFFASARSQGRKLAFRGQEIEVEDAETADPSGLDIALFSAGSAMSKVQAPRFAAAGVTVIDNSSAWRKDPDVPLVVSEVNFERDAHRRPKGIIANPNCTTMAAMPVLKVLHDEARLVRLVVSSYQAVSGSGLAGVAELAEQARAVIGGAEQLVYDGGALEFPPPNTYVAPIAFNVVPLAGSLVDDGSGETDEDQKLRFESRKILGIPDLLVSGTCVRVPVFTGHSLSINAEFAQPLSPERARELLDGATGVQLVDVPTPLAAAGVDESLVGRIRRDPGVPDGRGLALFVSGDNLRKGAALNTIQIAELLTADL	Intermediary metabolism and respiration	Growth defect
RHA1_ro01138	>YP_701123.1 asparagine synthase [Rhodococcus jostii RHA1] MCGLLGLLTSGETSDNAVSQVDQAMHCLRHRGPDEHGTWHDDHLVFGFNRLSIIDIEHSHQPLRWGPAEN PERYALTFNGEIYNYLEVRAELAEQFGAQFVTEGDSESIVAAFHYWGEDAVRRLRGMFAFAIWDTETREL FIARDPFGIKPLFLATGTGGTAFGSEKKSLLELASLIGIGTELDPRAVEHYTVLQYVPEPETLHKQIRRL ESGCFARVRPGEEPVITRYFAPTFPVRPFAAGTDQARYREIAEALEDSVAKHMRADVTVGSFLSGGIDST AIAALAMRHNPNLITFTTGFEREGYSEVDVAAESAEAIGARHVVKVVSPSEFAAAI…	Metabolism related enzymes	Rv2201	>Mycobacterium tuberculosis H37Rv|Rv2201|asnB VCGLLAFVAAPAGAAGPEGADAASAIARASHLMRHRGPDESGTWHAVDGASGGVVFGFNRLSIIDIAHSHQPLRWGPPEAPDRYVLVFNGEIYNYLELRDELRTQHGAVFATDGDGEAILAGYHHWGTEVLQRLRGMFAFALWDTVTRELFCARDPFGIKPLFIATGAGGTAVASEKKCLLDLVELVGFDTEIDHRALQHYTVLQYVPEPETLHRGVRRLESGCFARIRADQLAPVITRYFVPRFAASPITNDNDQARYDEITAVLEDSVAKHMRADVTVGAFLSGGIDSTAIAALAIRHNPRLITFTTGFEREGFSEIDVAVASAEAIGARHIAKVVSADEFVAALPEIVWY…	Intermediary metabolism and respiration	Essential
RHA1_ro05465	>YP_705403.1 aminotransferase [Rhodococcus jostii RHA1] MTLVSNPDHGHHRKPHRKLEQSTKLQNVLYEIRGPVHAHAARLEAEGHRILKLNIGNPAPFGFDAPDVIM RDMIAALPYAQGYSESKGILSARRAIVTRYELVAGFPELDVDDIYLGNGVSELITMTMQALLDNGDEVLI PAPDYPLWTAMTSLAGGTPVHYLCDEGNDWNPDIADIESKITDKTKALLVINPNNPTGAVYSMEVLQQLV DLARKHQLLLLADEIYDKILYDDAKHISLATLAPDLLCLTFNGLSKAYRVAGYRSGWVAITGPKEHAAGF LEGLDLLASTRLCPNVPGQHAIQVALGGHQSIEDLILPGGRLLEQRDVAWERLNMIPGV…	Metabolism related enzymes	Rv0337c	>Mycobacterium tuberculosis H37Rv|Rv0337c|aspC VDNDGTIVDVTTHQLPWHTASHQRQRAFAQSAKLQDVLYEIRGPVHQHAARLEAEGHRILKLNIGNPAPFGFEAPDVIMRDIIQALPYAQGYSDSQGILSARRAVVTRYELVPGFPRFDVDDVYLGNGVSELITMTLQALLDNGDQVLIPSPDYPLWTASTSLAGGTPVHYLCDETQGWQPDIADLESKITERTKALVVINPNNPTGAVYSCEILTQMVDLARKHQLLLLADEIYDKILYDDAKHISLASIAPDMLCLTFNGLSKAYRVAGYRAGWLAITGPKEHASSFIEGIGLLANMRLCPNVPAQHAIQVALGGHQSIEDLVLPGGRLLEQRDIAWTKLNEIPGVSCVK…	Intermediary metabolism and respiration	Essential
RHA1_ro03652	>YP_703613.1 N-acetylmuramoyl-L-alanine amidase [Rhodococcus jostii RHA1] MHRLRHGDHGPAVAEIRGTLAGLGFLHNGVADTRREGTNGSHWIAPDAVFDHHLDSAVRAFQQQRGLLVD GIVGPATYRSMKEASYRLGARTLIYQLSAPLYGDDVATLQTRLQDLGFYVGRVDGFFGPQTHDSLSSFQR EIGIAADGICGPATLRSLELLGTRVTGGSPHAMSEEEMVRSSGPQLSGKRIVIDPGLGGDTYGTIVRSAY GTISESDILWDLASRLEGRMAATGMETFLSRPHHANPTDIERASTSNAFDADLMISLRCDGNTSPSANGV ASFHFGNSHGSTSMIGQVLTGFIQREIVARTPLQDCRTHGR…	Metabolism related enzymes	Rv3915	>Mycobacterium tuberculosis H37Rv|Rv3915|Rv3915 MPSPRREDGDALRCGDRSAAVTEIRAALTALGMLDHQEEDLTTGRNVALELFDAQLDQAVRAFQQHRGLLVDGIVGEATYRALKEASYRLGARTLYHQFGAPLYGDDVATLQARLQDLGFYTGLVDGHFGLQTHNALMSYQREYGLAADGICGPETLRSLYFLSSRVSGGSPHAIREEELVRSSGPKLSGKRIIIDPGRGGVDHGLIAQGPAGPISEADLLWDLASRLEGRMAAIGMETHLSRPTNRSPSDAERAATANAVGADLMISLRCETQTSLAANGVASFHFGNSHGSVSTIGRNLADFIQREVVARTGLRDCRVHGRTWDLLRLTRMPTVQVDIGYITNPHDRGM…	Intermediary metabolism and respiration	Essential
RHA1_ro04524	>YP_704468.1 tryptophan synthase subunit beta [Rhodococcus jostii RHA1] MTTSPVTGAELARSLESLGVAVPSAVPTHWYNLAADLPEPVPPHLHPGTREPLGPEDLAPLFPASLIEQE VATERYIEIPETVREIYGMWRPSPLVRARRLERVLGTPARIYYKYEGVSPVGSHKPNTAVAQAYYNALEG TTKLTTETGAGQWGASLSFAGALLGLEVEVWQVRASFDAKPYRRLQMEAYGGICHPSPSDLTEAGRAILA EHPDTTGSLGMAISEAVEVAANDPGAHYSLGSVLNHVMLHQTVIGQEALVQLEEAGEPVAHTVFGCAGGG SNLAGLTFPFLGRNLREGTTTRLVACEPAACPSLTQGEYRYDF…	Metabolism related enzymes	Rv1612	>Mycobacterium tuberculosis H37Rv|Rv1612|trpB MSAAIAEPTSHDPDSGGHFGGPSGWGGRYVPEALMAVIEEVTAAYQKERVSQDFLDDLDRLQANYAGRPSPLYEATRLSQHAGSARIFLKREDLNHTGSHKINNVLGQALLARRMGKTRVIAETGAGQHGVATATACALLGLDCVIYMGGIDTARQALNVARMRLLGAEVVAVQTGSKTLKDAINEAFRDWVANADNTYYCFGTAAGPHPFPTMVRDFQRIIGMEARVQIQGQAGRLPDAVVACVGGGSNAIGIFHAFLDDPGVRLVGFEAAGDGVETGRHAATFTAGSPGAFHGSFSYLLQDEDGQTIESHSISAGLDYPGVGPEHAWLKEAGRVDYRPITDSEAMDAFGLL…	Intermediary metabolism and respiration	Essential
RHA1_ro05829	>YP_705764.1 lipid-transfer protein [Rhodococcus jostii RHA1] MTSPLSGAAAIVGIGATEFSKHSGRSELQLACEAIVAALADAGIDPSEVDGLSTYTAETNGEVLVTRNTG IGELKFFSRIGYGGGAACATVQQAAMAVATGIADVVVCYRAFNERSGVRYGLGQHDRPMDSTADRAAYAW LTPQGLSTPAQWVAMFARRYMHRYGATSEDFGRVAVVARKHAADNPAAWFHGRPITLDDHQKSRWIAEPL HLLDCCQETDGGQALVVVSAQRAKDLRATPAIVKAAAQGSGKDQHMMASYYRPDITGIPEMGLVGRQLYG QSGLAPDDISAAILYDHFTPLVLPQLEELGFCGPGEAKDFIRDGNLEVGGRLP…	Metabolism related enzymes	Rv3540c	>Mycobacterium tuberculosis H37Rv|Rv3540c|ltp2 VLSGQAAIVGIGATDFSKNSGRSELRLAAEAVLDALADAGLSPTDVDGLTTFTMDTNTEIAVARAAGIGELTFFSKIHYGGGAACATVQHAAMAVATGVADVVVAYRAFNERSGMRFGQVQTRLTENADSTGVDNSFSYPHGLSTPAAQVAMIARRYMHLSGATSRDFGAVSVADRKHAANNPKAYFYGKPITIEDHQNSRWIAEPLRLLDCCQETDGAVAIVVTSAARARDLKQRPVVIEAAAQGCSPDQYTMVSYYRPELDGLPEMGLVGRQLWAQSGLTPADVQTAVLYDHFTPFTLIQLEELGFCGKGEAKDFIADGAIEVGGRLPINTHGGQLGEAYIHGMNGIAEG…	Lipid metabolism	Non-essential
RHA1_ro06255	>YP_706190.1 uracil phosphoribosyltransferase [Rhodococcus jostii RHA1] MKQEPRDASLEGNLGRSRPRGRQTGHHIGRAPPVRPIRFRPRFAENCSPAKSSPAPPYPSRMNTHVVDHP LAAVLLTTMRDARSENATFRAALRRLTHMLVYEAMREAPVETFDVVTPIATTDGVRLTHPPLLVPVLRAG LGMVEQASSLIPQARVGFVGMARDEETHLPVPYLESLPADLSGIPVYVLDPMLATGGSMVHTIELLVARG ATDVTAVCVVAAPEGVAALSASGYPVRLVTAAVDEGLNEDAFIVPGLGDAGDRQFGPR	Metabolism related enzymes	Rv3309c	>Mycobacterium tuberculosis H37Rv|Rv3309c|upp VQVHVVDHPLAAARLTTLRDERTDNAGFRAALRELTLLLIYEATRDAPCEPVPIRTPLAETVGSRLTKPPLLVPVLRAGLGMVDEAHAALPEAHVGFVGVARDEQTHQPVPYLDSLPDDLTDVPVMVLDPMVATGGSMTHTLGLLISRGAADITVLCVVAAPEGIAALQKAAPNVRLFTAAIDEGLNEVAYIVPGLGDAGDRQFGPR	Intermediary metabolism and respiration	Non-essential
RHA1_ro01488	>YP_701461.1 homoserine dehydrogenase [Rhodococcus jostii RHA1] MTSESAHRAIGVAVLGLGNVGSEVVRILREHSEDLEARVGAPLELRGVAVRRPGKDRGIPEELQTTDAES LVARDDVDIVVEVIGGMDLPRKLILSALNSGKSVVTANKALLADHTGELAEAAELHNVDLYFEAAVAGAI PVIRPLIQSLAGDRVNKVAGIVNGTTNFILSAMDETGADYAATLAEAGRLGYAEADPTADVEGYDAAAKA AILASIAFHTRVTAADVYREGISKITAADLTSARALDCTIKLLSICERIATPEGKERISARVYPALVPLE HPLASVNGAFNAVVVEAENAGRLMFYGQGAGGAPTASAVMGDLVMAARNKV…	Metabolism related enzymes	Rv1294	>Mycobacterium tuberculosis H37Rv|Rv1294|thrA VPGDEKPVGVAVLGLGNVGSEVVRIIENSAEDLAARVGAPLVLRGIGVRRVTTDRGVPIELLTDDIEELVAREDVDIVVEVMGPVEPSRKAILGALERGKSVVTANKALLATSTGELAQAAESAHVDLYFEAAVAGAIPVIRPLTQSLAGDTVLRVAGIVNGTTNYILSAMDSTGADYASALADASALGYAEADPTADVEGYDAAAKAAILASIAFHTRVTADDVYREGITKVTPADFGSAHALGCTIKLLSICERITTDEGSQRVSARVYPALVPLSHPLAAVNGAFNAVVVEAEAAGRLMFYGQGAGGAPTASAVTGDLVMAARNRVLGSRGPRESKYAQLPVAPMGFIET…	Intermediary metabolism and respiration	Essential
RHA1_ro02159	>YP_702124.1 phosphatidylserine decarboxylase [Rhodococcus jostii RHA1] MARRQHVRPTQLEEPVARKPTPPGTQQPTSVGHILDLVRGAVPPLHPAGLPFVLAPLGVAVLGRKRKWVR RGALTSAAACAAFFRHPHRVPPNRVGVVVAPADGEVALVDSAVPPAELDMGTEPLPRVSIFLSVLDVHVQ RSPVGGEVTKVVHRPGQFLSADLADASEVNERNSMLLHTPEGHDVAVVQIAGLLARRIVCDAKVGDTLPI GDTYGLIRFGSRVDTYFPAGTTLLAERGQRTIGAETVIAQLP	Metabolism related enzymes	Rv0437c	>Mycobacterium tuberculosis H37Rv|Rv0437c|psd VARRPRPDGPQHLLALVRSAVPPVHPAGRPFIAAGLAIAAVGHRYRWLRGTGLLAAAACAGFFRHPQRVPPTRPAAIVAPADGVICAIDSAAPPAELSMGDTPLPRVSIFLSILDAHVQRAPVSGEVIAVQHRPGRFGSADLPEASDDNERTSVRIRMPNGAEVVAVQIAGLVARRIVCDAHVGDKLAIGDTYGLIRFGSRLDTYLPAGAEPIVNVGQRAVAGETVLAECR	Lipid metabolism	Essential
RHA1_ro01007	>YP_700992.1 pyruvate kinase [Rhodococcus jostii RHA1] MNRRTKIVCTLGPATATGDRIRELVESGMDVARLNFSHGEHADHEENYKRVRAASDATGKAVGVLADLQG PKIRLGRFAEGRTTWANGEEVRITVDEVEGTHDRVSTTYKQLAEDAKAGDRLLVDDGKVGLVVSGVDGND VICRVTEGGPVSNNKGVSLPGMNVSVPALSEKDIADLEFALGLGVDFIALSFVRSPADVELVHAVMDRVG RRIPVIAKLEKPEAIDNLEAIVLAFDAVMVARGDLGVELPLEQVPLVQKRAIQIARENAKPVIVATQMLE SMIENSRPTRAEASDVANAVLDGADAVMLSGETSVGKYVMETVRTMARIVEAVENESTQV…	Metabolism related enzymes	Rv1617	>Mycobacterium tuberculosis H37Rv|Rv1617|pykA VTRRGKIVCTLGPATQRDDLVRALVEAGMDVARMNFSHGDYDDHKVAYERVRVASDATGRAVGVLADLQGPKIRLGRFASGATHWAEGETVRITVGACEGSHDRVSTTYKRLAQDAVAGDRVLVDDGKVALVVDAVEGDDVVCTVVEGGPVSDNKGISLPGMNVTAPALSEKDIEDLTFALNLGVDMVALSFVRSPADVELVHEVMDRIGRRVPVIAKLEKPEAIDNLEAIVLAFDAVMVARGDLGVELPLEEVPLVQKRAIQMARENAKPVIVATQMLDSMIENSRPTRAEASDVANAVLDGADALMLSGETSVGKYPLAAVRTMSRIICAVEENSTAAPPLTHIPRTKRGV…	Intermediary metabolism and respiration	Growth defect
RHA1_ro03221	>YP_703182.1 pyruvate kinase [Rhodococcus jostii RHA1] MTESVTRTAPHRSEVVSESASTTRHFDSHTAPLRHTKIVCTLGPATATGDRIRELVESGMDVARLNFSHG EHADHEENYKRVRAASDATGKAVGVLADLQGPKIRLGRFAEGRTTWANGEEVRITVDEVEGTHDRVSTTY KQLAEDAKAGDRLLVDDGKVGLVVSGVDGNDVICRVTEGGPVSNNKGVSLPGMNVSVPALSEKDIADLEF ALGLGVDFIALSFVRSPADVELVHAVMDRVGRRIPVIAKLEKPEAIDNLEAIVLAFDAVMVARGDLGVEL PLEQVPLVQKRAIQIARENAKPVIVATQMLESMIENSRPTRAEASDVANAVLDGADAVML…	Metabolism related enzymes	Rv1617	>Mycobacterium tuberculosis H37Rv|Rv1617|pykA VTRRGKIVCTLGPATQRDDLVRALVEAGMDVARMNFSHGDYDDHKVAYERVRVASDATGRAVGVLADLQGPKIRLGRFASGATHWAEGETVRITVGACEGSHDRVSTTYKRLAQDAVAGDRVLVDDGKVALVVDAVEGDDVVCTVVEGGPVSDNKGISLPGMNVTAPALSEKDIEDLTFALNLGVDMVALSFVRSPADVELVHEVMDRIGRRVPVIAKLEKPEAIDNLEAIVLAFDAVMVARGDLGVELPLEEVPLVQKRAIQMARENAKPVIVATQMLDSMIENSRPTRAEASDVANAVLDGADALMLSGETSVGKYPLAAVRTMSRIICAVEENSTAAPPLTHIPRTKRGV…	Intermediary metabolism and respiration	Growth defect
RHA1_ro06580	>YP_706511.1 uridylate kinase [Rhodococcus jostii RHA1] MSEPANERTGFHRVLLKLGGEMFGGGKVGLDPDVVTKVAEQIAEVVRSGVQVAVVIGGGNFFRGAELQQR GLDRARSDYMGMLGTVMNCLALQDFLEKEGIDSRVQTAITMGQVAEPYIPLRAQRHLEKGRVVIFGAGMG MPYFSTDTTAAQRALEIGAEVVLMAKAVDGVFTADPNLDPTATMYAQITHREVIEQGLKVADATAFSLCM DNEMPIMVFNLLTEGNIARAVSGEKIGTLVKS	Metabolism related enzymes	Rv2883c	>Mycobacterium tuberculosis H37Rv|Rv2883c|pyrH MTEPDVAGAPASKPEPASTGAASAAQLSGYSRVLLKLGGEMFGGGQVGLDPDVVAQVARQIADVVRGGVQIAVVIGGGNFFRGAQLQQLGMERTRSDYMGMLGTVMNSLALQDFLEKEGIVTRVQTAITMGQVAEPYLPLRAVRHLEKGRVVIFGAGMGLPYFSTDTTAAQRALEIGADVVLMAKAVDGVFAEDPRVNPEAELLTAVSHREVLDRGLRVADATAFSLCMDNGMPILVFNLLTDGNIARAVRGEKIGTLVTT	Intermediary metabolism and respiration	Essential
RHA1_ro05517	>YP_705455.1 dehydrogenase [Rhodococcus jostii RHA1] MSTPPSSARPVALVTGPTSGLGAGFARKFASLGYDLVLVARDESRLQALADEMKALFDTESEILQADLAT ASGREEVAQRLGKGVEVLVNNAGFGTSGEFWTATPELLQSQLDVNVTAVMQLTRAALPTMIASANGTVIN VASVAGLLSGRGSTYSASKAYVISFSEGLANGLGGTGVRIQALCPGFIRTEFHERAGIEMSSIPKPMWLS VDQVVAASLADLEDGKVVSIPGLQYKVLTTAGRLVPKSLVRRLTNVFGRGRART	Metabolism related enzymes	Rv1544	>Mycobacterium tuberculosis H37Rv|Rv1544|Rv1544 MSLPKPNNQTTVVITGASSGIGVELARGLAGRGFPLMLVARRRERLDELADQLRQEHCVGVEVLPLDLADTQARAQLADRLRSDAIAGLCNSAGFGTSGRFWELPFARESEEVVLNALALMELTHAALPGMVKRGAGAVLNIASIAGFQPIPYMAVYSATKAFVLTFSEAVQEELHGTGVSVTALCPGPVPTEWAEIASAERFSIPLAQVSPHDVAEAAIAGMLSGKRTVVPGIVPKFVSTSGRFAPRSLLLPAIRIGNRLRGGPSR	Lipid metabolism	Non-essential
RHA1_ro02783	>YP_702746.1 dehydrogenase [Rhodococcus jostii RHA1] MMVSTHPRGQESKLMKEFTAWIARENEGAIGLSQETVDESFLPQGEVTIQVEYSSVNFKDALALTPKGGV VREYPIVPGIDVAGTVVESQSPEFSVGDTVVAHGYDIGTARHGGYAQFARVPADWVVKLDGMSTRTAAAI GTAGFTAAMSVEALLSRGVEPGNGPVLVTGASGGVGTVAVDLLSAAGFEVVASSGKPEKAELLTELGASR VIGRLPEPDTKPRPLGKAQWAAAVDCVGGATLAHVLSTIEYGGAVAASGLTGGPKLETTVLPFILRGVSL LGIDSVQYPIDQRRRLWGRLASDLAPSRLESITHDVPIADVVSVIDQVRAGTYSGRAVVGVA…	Metabolism related enzymes	Rv3777	>Mycobacterium tuberculosis H37Rv|Rv3777|Rv3777 VTIMRAVVAESSDRLVWQEVPDVSAGPGEVLIKVAASGVNRADVLQAAGKYPPPPGVSDIIGLEVSGIVAAVGPGVTEWSAGQEVCALLAGGGYAEYVAVPADQVLPIPPSVNLVDSAALPEVACTVWSNLVMTAHLRPGQLVLIHGGASGIGSHAIQVVRALAARVAITAGSPEKLELCRDLGAQITINYRDEDFVARLKQETDGSGADIILDIMGASYLDRNIDALATDGQLIVIGMQGGVKAELNLGKLLTKRARVIGTTLRARPVSGPHGKAAIAQAVAASVWPMIAANRVRPVIGTRLPIQQAAQAHELMLSGKTFGKILLTV	Intermediary metabolism and respiration	Non-essential
RHA1_ro06221	>YP_706156.1 short chain dehydrogenase [Rhodococcus jostii RHA1] MATYLVTGGTGFLGRHVLPLILDRDESAEIHVLVRRASVARWEALVDGMPGGERVHPLIGDLTEPGLALT SAPAADHVLHLGAIYDLTAGDEQATTNVDGTRSVIALARELDATLHHVSSIAVAGDHEGPFRETDFDLGQ GFPTPYHRTKFEAEKLVREADGLRWRIYRPSAVVGSSVTGEMDKIDGPYYLFPAIAALAKLPAALPVAVP RIGSTNVVPVDYVAAAIVELMSAPGRDGRTFHLVNPRPQPVREIYAALAEAAGAPHPAAGLPGGLVRPFL TPTPDSALDTGRKVVLGALGIPPVLVENMTLPTVFVNDDTREALRGTGID…	Metabolism related enzymes	Rv3391	>Mycobacterium tuberculosis H37Rv|Rv3391|acrA1 MRYVVTGGTGFIGRHVVSRLLDGRPEARLWALVRRQSLSRFERLAGQWGDRVRPLVGDLTELELSERTIAELGDIDHVLHCAAVHDTTWADATRAVIELAARLDATFHHVSSIAVAGDFAGHYTEADFDVGQRLPTPYHRMTFEAERLVRSTPGLRYRIYRPAVVVGDSRTGEMDTIDGPYYLFGVLAKLAVLPSFTPMLLPDIGRTNIVPVDYVADALVALMHADGRDGQTFHLTAPTAIGLRGIYRGIAGAAGLPPLLGTLPGFVAAPVLNARGRAKVLRNMAATQLGIPAEIFDVVGCAPTFTSDTTREALRGTGIHVPEFATYAPGLWRYWAEHLDPDRARRNDPLLG…	Lipid metabolism	Non-essential
RHA1_ro05214	>YP_705153.1 dehydrogenase [Rhodococcus jostii RHA1] MSASENQDSPGRARQNLIYRDGVLGRTPSVPTDFDTLERRAKRKMSAKGWAYVHGGAGLGRTMQANRDAF DKWQIVPRVLRDVSKRDIGVELFGRRIPAPVLLAPVGAAELASPEADVAIAAAAAELGVPYIFSNQGCAP MEESAAAMGDAPRWFQLYWSTDDDLVDSLLQRAENIRADAVVVTLDTTMLGWRPEDLNLGSLPFAQGQGI AQYTSDPVFRRIVHERIKAAAGKADVEVTLGAIRSLVSMTRRFPGRFLDNLRSPEPRAAVETFLDIYSRP SLSWADIETLRSRTSLPILLKGVLHPDDARRALDAGVDGIVVSNHGGRQVDGSVSSLDALVD…	Metabolism related enzymes	Rv0694	>Mycobacterium tuberculosis H37Rv|Rv0694|lldD1 VAEAWFETVAIAQQRAKRRLPKSVYSSLIAASEKGITVADNVAAFSELGFAPHVIGATDKRDLSTTVMGQEVSLPVIISPTGVQAVDPGGEVAVARAAAARGTVMGLSSFASKPIEEVIAANPKTFFQVYWQGGRDALAERVERARQAGAVGLVVTTDWTFSHGRDWGSPKIPEEMNLKTILRLSPEAITRPRWLWKFAKTLRPPDLRVPNQGRRGEPGPPFFAAYGEWMATPPPTWEDIGWLRELWGGPFMLKGVMRVDDAKRAVDAGVSAISVSNHGGNNLDGTPASIRALPAVSAAVGDQVEVLLDGGIRRGSDVVKAVALGARAVMIGRAYLWGLAANGQAGVENVLD…	Intermediary metabolism and respiration	Non-essential
RHA1_ro06200	>YP_706135.1 inosine 5-monophosphate dehydrogenase [Rhodococcus jostii RHA1] MRDLVEIGMGRTARRTYELDDIDIVPSRRTRSSKEVSTSWQLDAYRFDIPVLAHPTDALVSPSFAIELGK RGGLGVINGEGLWGRHADVEAKLAELVALAESDVDVEAPIKKLQELHAAPLQPGLLAAAVAQVRDAGVTT AVRVSPQNARALTPQLLEAGIDLLVVHGTIISAEHVVHGDSEPLNLKTFISELDVPVVAGGVSDHRTALH LMRTGAAGVIVGYGSTEGATTTGEVLGIGLPMATAIADAAAARRDYLDETGGRYVHVIADGDITSSGDLA KAIACGADAAVLGAPLAVAAEAPGGGWYWPSAAAHPSV…	Metabolism related enzymes	Rv3410c	>Mycobacterium tuberculosis H37Rv|Rv3410c|guaB3 MVEIGMGRTARRTYELSEISIVPSRRTRSSKDVSTAWQLDAYRFEIPVVAHPTDALVSPEFAIELGRLGGLGVLNGEGLIGRHLDVEAKIAQLLEAAAADPEPSTAIRLLQELHAAPLNPDLLGAAVARIREAGVTTAVRVSPQNAQWLTPVLVAAGIDLLVIQGTIVSAERVASDGEPLNLKTFISELDIPVVAGGVLDHRTALHLMRTGAAGVIVGYGSTQGVTTTDEVLGISVPMATAIADAAAARRDYLDETGGRYVHVLADGDIHTSGELAKAIACGADAVVLGTPLAESAEALGEGWFWPAAAAHPSLPRGALLQIAVGERPPLARVLGGPSDDPFGGLNLVGGL…	Intermediary metabolism and respiration	Growth defect
RHA1_ro02140	>YP_702105.1 dihydrolipoamide dehydrogenase [Rhodococcus jostii RHA1] MTSHYDVVVLGAGPGGYVAAIRAAQLGLSTAIIEQKYWGGVCLNVGCIPSKALLRNAELAHLFTKEAKTF GISGEASFDFGAAYDRSRKVADGRVKGVHFLMKKNKITEYDGKGSFTDANTLSVELSKGGTETVTFDNAI IATGSTTKLLPGTSLSENVVTYEEQILTRDLPESILIVGAGAIGMEFGYVLKNYGVDVTIVEFLDRALPN EDADVSKEIEKQYKKLGVTIKTGAAVQSIDDDGSKVTVSIKNNKSGDIETVVVDKVMQSVGFAPRVEGYG LEKTGVQLDRGAIGITDTMQTSVPHIYAIGDVTMKLQLAHVAEAQ…	Metabolism related enzymes	Rv0462	>Mycobacterium tuberculosis H37Rv|Rv0462|lpdC VTHYDVVVLGAGPGGYVAAIRAAQLGLSTAIVEPKYWGGVCLNVGCIPSKALLRNAELVHIFTKDAKAFGISGEVTFDYGIAYDRSRKVAEGRVAGVHFLMKKNKITEIHGYGTFADANTLLVDLNDGGTESVTFDNAIIATGSSTRLVPGTSLSANVVTYEEQILSRELPKSIIIAGAGAIGMEFGYVLKNYGVDVTIVEFLPRALPNEDADVSKEIEKQFKKLGVTILTATKVESIADGGSQVTVTVTKDGVAQELKAEKVLQAIGFAPNVEGYGLDKAGVALTDRKAIGVDDYMRTNVGHIYAIGDVNGLLQLAHVAEAQGVVAAETIAGAETLTLGDHRMLPRATFCQP…	Intermediary metabolism and respiration	Growth defect
RHA1_ro05198	>YP_705137.1 MaoC-like dehydratase [Rhodococcus jostii RHA1] MSGKVVQLTEKPGTLDIYTRAVRSALPVIGASGHSAPDTTLVLNGVRVDPDNLAAYDRVTGLRFGDHLPL TYPFTLVFPVVMKLMVSDGFPFPAIGSVHAENVIEQFRPISVIEPLDVSVHAENLREHRKGLLIDVISEI RVGRELVWKQTSTFLRQQKTSLSGQPGPEPKAEEEPPRPLRTLRVDQKTIGKYAAVSGDRNPIHVSTLGA KAFGFPKTIAHGMWSAAAVLGSVEGRIPDAVTYSVRFGKPILLPSTLNVYADQTGDGWDLSIKHPKKGYP HLTATLR	Metabolism related enzymes	Rv0241c	>Mycobacterium tuberculosis H37Rv|Rv0241c|htdX VTQPSGLKNLLRAAAGALPVVPRTDQLPNRTVTVEELPIDPANVAAYAAVTGLRYGNQVPLTYPFALTFPSVMSLVTGFDFPFAAMGAIHTENHITQYRPIAVTDAVGVRVRAENLREHRRGLLVDLVTNVSVGNDVAWHQVTTFLHQQRTSLSGEPKPPPQKKPKLPPPAAVLRITPAKIRRYAAVGGDHNPIHTNPIAAKLFGFPTVIAHGMFTAAAVLANIEARFPDAVRYSVRFAKPVLLPATAGLYVAEGDGGWDLTLRNMAKGYPHLTATVRGL	Intermediary metabolism and respiration	Non-essential
RHA1_ro00897	>YP_700887.1 hypothetical protein RHA1_ro00897 [Rhodococcus jostii RHA1] MTDSARELDLVVYGATGFVGKLLADYLAQHAPEGVRIALAGRTAAKLEAVRSSLGPRAAEWPVIVANSDD AASLAALAARTRVVATTVGPYAKYGHALASVCAEAGTDYVDLTGEVLFVRESIDANHERARETGARIVHS CGFDSIPSDLGVHVLHEKVQEDGAGELTDTTLVVTSVRGGVSGGTIDSLRTQVDVSKKDPALRRLAASPY SMSPDRSKEPDLGKQSDMSVVKGEDIAPGLKGWKAPFFMGPYNTRVVRRSNALRDWAYGRKFKYREVMNV GSSPITPVIAGAVAAGLGGMIVGMALPPTRYVLDRVLPSPGD…	Metabolism related enzymes	Rv2449c	>Mycobacterium tuberculosis H37Rv|Rv2449c|Rv2449c VTATPREFDIVLYGATGFVGKLTAEYLARAGGDARIALAGRSTQRVLAVREALGESAQTWPILTADASLPSTLQAMAARAQVVVTTVGPYTRYGLPLVAACAAAGTDYADLTGEPMFMRNSIDLYHKQAADTGARIVHACGFDSVPSDLSVYALYHAAREDGAGELTDTNCVVRSFKGGFSGGTIASMLEVLSTASNDPDARRQLSDPYMLSPDRGAEPELGPQPDLPSRRGRRLAPELAGVWTAGFIMAPTNTRIVRRSNALLDWAYGRRFRYSETMSVGSTVLAPVVSVVGGGVGNAMFGLASRYIRLLPRGLVKRVVPKPGTGPSAAARERGYYRIETYTTTTTGA…	Conserved hypotheticals	Non-essential
RHA1_ro06181	>YP_706116.1 hydrolase [Rhodococcus jostii RHA1] MGLSKRLGLVGGLLSALALGSVAGVNVLRTATRPGREIYGDEDFTLMSRDRRSVVVTEDGVALAVREVGP EDAPVTAVFVHGYCLDMTSWHFQRRQLAERWGDDVRMVFYDQRGHGDSGVPSTASCTIAQLGADLATVIE AKAPTGPVVLVGHSMGGMTVLAFAGQRPELVASRVVGVGLVATAAAGLSETGLTRNLQNPVIDGFRMAVR TSPELVQHARGAARVLITPILRAASYGTDVSPRLHKFSDSMLDRTSVVTIVNFLRTLELHDESASLEAIE RTPSVVVCGDSDMIIPFGSSRKLAADLPESELVRVRGAGHLVQLEFPSVVSDAVDRVLHRGLKTYE…	Metabolism related enzymes	Rv3171c	>Mycobacterium tuberculosis H37Rv|Rv3171c|hpx LTVRAADGTPLHTQVFGPPHGYPIVLTHGFVCAIRAWAYQIADLAGDYRVIAFDHRGHGRSGVPRRGAYSLNHLAADLDSVLDATLAPRERAVVAGHSMGGITIAAWSDRYRHKVRRRTDAVALINTTTGDLVRKVKLLSVPRELSPVRVLAGRSLVNTFGGFPLPGAARALSRHVISTLAVAADADPSATRLVYELFTQTSAAGRGGCAKMLVEEVGSAHLNLDGLTVPTLVIGGVRDRLTPISQSRRIARTAPNVVGLVELPGGHCSMLERHQEVNSHLRALAESVTRHVRDRRISS	Virulence, detoxification, adaptation	Non-essential
RHA1_ro04501	>YP_704445.1 hydrolase [Rhodococcus jostii RHA1] MQSMLRTPGAACTVDWPVASTRQTVGTDGHMVDPNRVGEPSRQEFAQQWGGSGSVVDLDGPVHWVEYGAD TGSPPVVMVHGLGGSHLNWVRIAPALAERTRVLTVDLPGFGLSPSGRRRTGVGANAKVLHRFLRDVVGGP VILMGNSMGGMISLFETAAHPEAVSALVLVDPALPVAQRIPDPRIAAQFAMYFTPFVGERFLQYSSRKLT DRQLVERMIDLCFAEPSRASEDSLDAAAALAGYRRGLPSEDAAFLQASRSLMRVLARPRRYLDTMRSIAQ PVLLLHGDRDRLVPVAAARKVATANPRWDSVILGNVGHTPQLEVPDTMLDHVLTWVDRHGLIDA	Metabolism related enzymes	Rv3203	>Mycobacterium tuberculosis H37Rv|Rv3203|lipV LPEIPIAAPDLLGHGRSPWAAPWTIDANVSALAALLDNQGDGPVVVVGHSFGGAVAMHLAAARPDQVAALVLLDPAVALDGSRVREVVDAMLASPDYLDPAEARAEKATGAWADVDPPVLDAELDEHLVALPNGRYGWRISLPAMVCYWSELARDIVLPPVGTATTLVRAVRASPAYVSDQLLAALDKRLGADFELLDFDCGHMVPQAKPTEVAAVIRSRLGPR	Intermediary metabolism and respiration	Non-essential
RHA1_ro05212	>YP_705151.1 hydrolase [Rhodococcus jostii RHA1] MVDIARPQLEGTVAVGEGRRLGFAEFGSAQGRAVFWLHGTPGARRQVPMEARAFAEREHVRLIGIDRPGV GSSTPHRYGAVIDFAEDLRTVADTLGVDQMAVVGLSGGGPYTLAAAYAMPDRVVATGILGGVAPTKGPDA IRSGLMDLAVLAAPVLSAGGVPVGLAASSVIRLARPFASPIIDLYGRLSPEGDRRLLARPEFKAMFLDDL LNGGRKQLSAPFADLVLFARDWGFRVNAVKTPVRWWHGDCDHIIPLRHGQHMVSLLPDAEFHTMHGESHL GGLGMSEEILRSLLDIWDAKEAQAPFGPV	Metabolism related enzymes	Rv1191	>Mycobacterium tuberculosis H37Rv|Rv1191|Rv1191 MAVAIARPKLEGNIAVGEDRRIGFAEFGAPQGRAVFWLHGTPGARRQIPTEARVYAEHHNIRLIGVDRPGIGASTPHQYETILAFADDLRTIADTLGIDKMAVVGLSGGGPYTLACAAGLPDRVVAAGVLGGVAPTRGPDAISGGLMRLGSAVAPLLQVGGTPLRLGASLLIRAARPVASPALDLYGLLSPRADRHLLARPEFKAMFLDDLLNGSRKQLAAPFADVIAFARDWGFRLDEVKVPVRWWHGDHDHIVPFSHGEHVVSRLPDAKLLHLPGESHLAGLGRGEEILSTLMQIWDRDLRK	Conserved hypotheticals	Non-essential
RHA1_ro06611	>YP_706542.1 hypothetical protein RHA1_ro06611 [Rhodococcus jostii RHA1] MTTWAPDVLGDGYQQLTIPLGTDPDGEGEVKATLIRYQPAQETKKTGRAVLYVHGFTDYFFQKHLAEHFA EQGYAFFALDLRKCGRSLEPGQTPHFVSDLTLYDAELNEALRQVREQTGDGEVLLVAHSTGGLVLPLWLH RLQRRPGGTAALGISGVILNSPWFDLQGPSYLRNVGTVAVDAVGRVKRKSIIPKTGLDTYGVSLHVEGNG IWNYNLDWKPLSGFPVTFGWLRAVRRGHAQLHRGLDIGVPALILRSKASYFAPRYDPRVDTADAVLDVRQ IARWAGCLGDRTTIVPIAGARHDVFLSADQPRAEAFAEVDLW…	Metabolism related enzymes	Rv2854	>Mycobacterium tuberculosis H37Rv|Rv2854|Rv2854 VTGWVPDVLPGYWQCTIPLGPDPDDEGDIVATLVGRGPQTGKARGDTTGAHHTVLAVHGYTDYFFHTELADHFANRGFAFYALDLRKCGRSRAPGQTPHFITDLARYDTELEHSLSIINEQNRSAKVLVYGHSAGGLIVSLWLDRLRQRGEITRAGVTGLVLNSPFLDLQGPAILRLPLTSAFFAAMARMRPKWVARPPKEGGYGCTLHRDYDGEFDYNLQWKPVGGFPVTFGWIHASRRGHARLHRGIDVGVPNLILCSDHTVREKADPATLHRGDAVLDVTHITRWAGCIGNRSTVIAVADAKHDVFLSLPQPRQMAYRRLDLWLDDYLGTHNDTDASASSGKG	Conserved hypotheticals	Non-essential
RHA1_ro02142	>YP_702107.1 hypothetical protein RHA1_ro02142 [Rhodococcus jostii RHA1] MVFPGLGIPAGYYEPFADELVSRGFNAAIGELRGQGDSRPRPSSTSTYGYHELVALDFPAIFEVVRERFP AATPFLLGHSMGGQLGVMYAARIRGRLGGIVLVASGSPYHRGFPGIHAPRMLVGAAAMSMTANLAGFWPG DKLDIGGFGRQSKALITDWSRFARTGRIEPDGADIDYEERIARLKLPVLSVTVEGDDLAPESSAKNLLAK LPNADVTQWHQPEPLGHNGWIRDPAGTVDRIVEWVRDHT	Metabolism related enzymes	-	-	-	-
RHA1_ro06176	>YP_706111.1 hypothetical protein RHA1_ro06176 [Rhodococcus jostii RHA1] MVHQGTWTGRRDEVGVWAPSALSPARESDNVLPVAPKPKTLARELSKRGPHRVLRGDLALAGQPGVVYTP ESGFNLPAVAFAHSWMAGADHYRKTLEHLASWGIVVAAPNSERGPVPSHLGLATDLRATLDICVGVRLGP GQISVRPDRVAFAGHGMGAGVAVLAAAQRDVSAVAALFPAPTAPKAERYASKITAPGLVVAGADIDTMNS NAKALAEAWGGEHVLRAVNGAKESGLTEGRRLLGALGIGGSERKTQQITRALLTGFLLYHLTEDKKYEVF AKADAELPHTTLVDPHEEHTDAGFEGVLPHI	Metabolism related enzymes	Rv3438	>Mycobacterium tuberculosis H37Rv|Rv3438|Rv3438 VPRIRKLVAALHRRGPHRVLRGDLAFAGLPGVVYTPEAGLHLPGVAFGHDWLTGTSRYSGLLEHLASWGIVAAAPDSERGLAPSVLNLAFDLGVALDIVAGVRLGPGKISVHPAKLGLVGHGFGGSAAVFAAAGLTGTHVKSVAAIFPTVTNPAAEQPAATLDVPGLILTAPGDPKTLTSNALGLSRAWDKATLRIVSKARAGGLVEGRRLTKVLGLPGPHRRTQRSVRALLTGYLLYTLGGDKTYRRFADPDLQLPKTDPIDPEAPPITPGEKIVTLLK	Conserved hypotheticals	Growth advantage
RHA1_ro02262	>YP_702227.1 oxidoreductase [Rhodococcus jostii RHA1] MRIGMGLNYSGGFAETVDEVADLEKAGLDIAFVPEAYSFDAVSQIGYLAAKTTTLELASGIFQIYTRTPS LTAMTAAGLDFVSDGRFVMGLGASGPQVIEGFHGVKYDAPLGRTREVVEICRKVWRREKVEFQGKYYQIP LPAEKGTGLGKPLKIINHPVRDRIPIVIASLGPKNVELTAEIAEGWEPIFYHPEKAASVWGEPLAKGKAK RDPSLGELQVFASPALAIGDDVEHMLDWVRPGLALYIGGMGAKGKNFYNDLAVRYGYEKEAETIQDLYLS GKKDEAAAAVPDDLVRAVSLIGPESYVAERVAAFAESGVTTLTVTPLAADRAGRVALVEKL…	Metabolism related enzymes	Rv3520c	>Mycobacterium tuberculosis H37Rv|Rv3520c|Rv3520c VEAGMKLGLQLGYWGAQPPQNHAELVAAAEDAGFDTVFTAEAWGSDAYTPLAWWGSSTQRVRLGTSVIQLSARTPTACAMAALTLDHLSGGRHILGLGVSGPQVVEGWYGQRFPKPLARTREYIDIVRQVWARESPVTSAGPHYRLPLTGEGTTGLGKALKPITHPLRADIPIMLGAEGPKNVALAAEICDGWLPIFYSPRMAGMYNEWLDEGFARPGARRSREDFEICATAQVVITDDRAAAFAGIKPFLALYMGGMGAEETNFHADVYRRMGYTQVVDEVTKLFRSGRKDEAAEIIPDELVDDAVIVGDIDHVRKQMAVWEAAGVTMMVVTAGSAEQVRDLAALV	Intermediary metabolism and respiration	Non-essential
RHA1_ro06334	>YP_706269.1 oxidoreductase [Rhodococcus jostii RHA1] MGLKDWIEAPAAAVVPAKRSKLNWLRGAAARLTTPLLPDDYLHLANPLWSARELRGQIVEVRAETADSAT IVIKPGWGFDFDYEPGQYIGIGLHIDGRWHWRSYSLTSPPNWDDKLISIAVKAMPEGFLSSHLVNGVPSG TIVRLATPTGNFALPDPPPERILFLTAGSGITPVMAMLRTMNRRGQLPDVFHVHSAPTDADVMFADELTQ LHEEHDDFRCKIQLTRSQGKFALSSLDEVCPDWRERQTWACGPLPMLDEIETLWRDEGIENKLHLERFAV SRADTSGEGGTVTFAKADKTVSVDGATTLLEAGEQVGALMPFGCRMGICQTCVVPILAGHA…	Metabolism related enzymes	Rv3230c	>Mycobacterium tuberculosis H37Rv|Rv3230c|Rv3230c MSKKHTTLNASIIDTRRPTVAGADRHPGWHALRKIAARITTPLLPDDYLHLANPLWSARELRGRILGVRRETEDSATLFIKPGWGFSFDYQPGQYIGIGLLVDGRWRWRSYSLTSSPAASGSARMVTVTVKAMPEGFLSTHLVAGVKPGTIVRLAAPQGNFVLPDPAPPLILFLTAGSGITPVMSMLRTLVRRNQITDVVHLHSAPTAADVMFGAELAALAADHPGYRLSVRETRAQGRLDLTRIGQQVPDWRERQTWACGPEGVLNQADKVWSSAGASDRLHLERFAVSKTAPAGAGGTVTFARSGKSVAADAATSLMDAGEGAGVQLPFGCRMGICQSCVVDLVEGH…	Intermediary metabolism and respiration	Non-essential
RHA1_ro05563	>YP_705501.1 short chain dehydrogenase [Rhodococcus jostii RHA1] MTRQKILITGASSGLGEEMARRFAAQGRDLALCARRVERLESVRDELRAAHPGITVAVRELDVTDHDAVI RVFGELRDELGGLDRVVVNAGLGKGARIGTGRADANLATARTNFVGALSQCEAALGIFREQNAGHLVLVS SISADRGLPGPKAAYSASKAGVSALGEALTAELAKSPIVVTTLLPGYIATDMSGRAGDSAKMTATLDDGV DAMVAAIEKETNRAALPGITWRGIDLALRFLPHAWTSRFV	Metabolism related enzymes	Rv0945	>Mycobacterium tuberculosis H37Rv|Rv0945|Rv0945 MLTGVTRQKILITGASSGLGAGMARSFAAQGRDLALCARRTDRLTELKAELSQRYPDIKIAVAELDVNDHERVPKVFAELSDEIGGIDRVIVNAGIGKGARLGSGKLWANKATIETNLVAALVQIETALDMFNQRGSGHLVLISSVLGVKGVPGVKAAYAASKAGVRSLGESLRAEYAQRPIRVTVLEPGYIESEMTAKSASTMLMVDNATGVKALVAAIEREPGRAAVPWWPWAPLVRLMWVLPPRLTRRFA	Intermediary metabolism and respiration	Non-essential
RHA1_ro05200	>YP_705139.1 acetyl-CoA acetyltransferase [Rhodococcus jostii RHA1] MTSKARTNSNSAAAPKPGGKQQRPVAIVGGNRIPFARSDRKYAQASNQDMFTATLDGLVSRFNLQGEKLG LVAGGAVLKHSRDFNLMRECVLGSALSPYTPAFDLQQACGTGLQSIVAVGDAIAAGRIEAGVGGGVDTTS DAPIGVNDELREFLLSLNRAKSTGDRIKLLGNVRPSMLGIEIPRNGEPRTGLSMGEHAAITAKEFGVRRE DQDALAAASHQNMAAAYDRGFFDDLVTPFLGLTRDDNLRPDSSAEKLAKLKPVFGVKAGDATMTAGNSTP LTDGASAVLLSTDEWAAERKLPVLAHLVDSETAAVDYIHGKDGLLMA…	Metabolism related enzymes	Rv0243	>Mycobacterium tuberculosis H37Rv|Rv0243|fadA2 VAPAAKNTSQTRRRVAVLGGNRIPFARSDGAYADASNQDMFTAALSGLVDRFGLAGERLDMVVGGAVLKHSRDFNLMRECVLGSELSPYTPAFDLQQACGTGLQAAIAAADGIAAGRYEVAAAGGVDTTSDPPIGLGDDLRRTLLKLRRSRSNVQRLKLVGTLPASLGVEIPANSEPRTGLSMGEHAAVTAKQMGIKRVDQDELAAASHRNMADAYDRGFFDDLVSPFLGLYRDDNLRPNSSVEKLATLRPVFGVKAGDATMTAGNSTPLTDGASVALLASEQWAEAHSLAPLAYLVDAETAAVDYVNGNDGLLMAPTYAVPRLLARNGLSLQDFDFYEIHEAFASVVLAHL…	Lipid metabolism	Non-essential
RHA1_ro00890	>YP_700881.1 dihydroorotate dehydrogenase 2 [Rhodococcus jostii RHA1] MFRLPPERIHHLAFAAMRLVTRFSPLRQLVGKVLVVDDPVLRNTVFGLDFPAPLGLAAGFDKDATGVDAW GPLGFGFAEVGTVTAQAQPGNPAPRLFRLPADRALINRMGFNNHGAGNAANHLRQRRAGVPIGANIGKTK IVDAADAPADYTASAQLLGPLADFMVVNVSSPNTPGLRDLQAVESLRPLLRAVLDCVTVPVLVKIAPDLS DDDVDAVADLALELGLAGIVATNTTIRRDGLNTPDAEVSAIGAGGLSGPPVAERSLEVLRRLHARVGDRL VLISVGGIETVDQAWERILAGASLVQGYTGFIYGGPFWARRIHKG…	Metabolism related enzymes	Rv2139	>Mycobacterium tuberculosis H37Rv|Rv2139|pyrD MYPLVRRLLFLIPPEHAHKLVFAVLRGVAAVAPVRRLLRRLLGPTDPVLASTVFGVRFPAPLGLAAGFDKDGTALSSWGAMGFGYAEIGTVTAHPQPGNPAPRLFRLADDRALLNRMGFNNHGARALAIRLARHRPEIPIGVNIGKTKKTPAGDAVNDYRASARMVGPLASYLVVNVSSPNTPGLRDLQAVESLRPILSAVRAETSTPVLVKIAPDLSDSDLDDIADLAVELDLAGIVATNTTVSRDGLTTPGVDRLGPGGISGPPLAQRAVQVLRRLYDRVGDRLALISVGGIETADDAWERITAGASLLQGYTGFIYGGERWAKDIHEGIARRLHDGGFGSLHEAVGSARR…	Intermediary metabolism and respiration	Essential
RHA1_ro01409	>YP_701388.1 oxidoreductase [Rhodococcus jostii RHA1] MSVAHTSRPAEGRRFSLLSLFEAMATPHQLDRYLELVTPMVTVRDLRAEVIEVRRSTADTVTLTLRPTRQ WRGFRAGQFVQVGVVIDGVRHTRCYSPANAQASTDGLVELTIKAHPDGLVSQYLHAHARPGLVLDLSQAA GEFTLPSPRPCRLLLVSGGSGITPVLSMLRTLVDEQHVGSITFLHYAYTENDVAYLDELRALADANANVS LVLAYTDQETGGHLHGFFGQEHLDAVAPWYADAETFLCGPPGLMRGVREVYRELGIEDRLHTEEFAPAAA PAEGAAGGEVSFTASGVTADNSGATLLEQAEAAGLHPEYGCRMGICFSCTTVKKSGCTKNV…	Metabolism related enzymes	Rv3230c	>Mycobacterium tuberculosis H37Rv|Rv3230c|Rv3230c MSKKHTTLNASIIDTRRPTVAGADRHPGWHALRKIAARITTPLLPDDYLHLANPLWSARELRGRILGVRRETEDSATLFIKPGWGFSFDYQPGQYIGIGLLVDGRWRWRSYSLTSSPAASGSARMVTVTVKAMPEGFLSTHLVAGVKPGTIVRLAAPQGNFVLPDPAPPLILFLTAGSGITPVMSMLRTLVRRNQITDVVHLHSAPTAADVMFGAELAALAADHPGYRLSVRETRAQGRLDLTRIGQQVPDWRERQTWACGPEGVLNQADKVWSSAGASDRLHLERFAVSKTAPAGAGGTVTFARSGKSVAADAATSLMDAGEGAGVQLPFGCRMGICQSCVVDLVEGH…	Intermediary metabolism and respiration	Non-essential
RHA1_ro00882	>YP_700873.1 oxidoreductase [Rhodococcus jostii RHA1] MQLRYETQAVMEQRSVGASGLRVSRLGLGTLTWGRDTDGDEAAAQIAAFVDAGGTLVDTSPAYGDGVAQR ILAELLDDVVPRTELVLSSSSGINPSGPSRIDCSRRGLVAQLDATLRELGTDYLDMWQVATWDPFTPVDE VAATLDFAVASGRVRYVGARGYLGWQLATAAGASRGTTLVATQVEYSLLARGVEEELVPAAAHHGIGVFA AVPLARGVLTGKYRNGIPVDSRGADDAHAQDVQSYLGDSSVRVVDAVVTAADGLGTSPLAVALAWARDRP GVASAVVGARDIAQLTGVLVAEELELPAAIAAALDDVSA	Metabolism related enzymes	-	-	-	-
RHA1_ro04897	>YP_704836.1 protochlorophyllide reductase [Rhodococcus jostii RHA1] MTKWTASDIVDQSGRTFVVTGANSGLGEVAARALGKAGAHVVLACRNTHKGEVVARSIGDNAEVRRLDLS DLASVREFAAGVESVDVLVNNAGVMAVPQRTTADGFEMQIGTNHLGHFALTGLLLDKITDRVATMSSAAH QAGTIHLDDLNWERRKYNRWSAYGQSKLANLLFTYELQRRLSAAGSPVKAVAAHPGYASTNLQAHTESVQ DKLMAVGNRIFAQSAEMGALPMLYAATAPDVIGGSYIGPDGLFEQRGHPKVVGSNKKSRDEHTAGALWSL SEDLTGVEFTFR	Metabolism related enzymes	Rv0068	>Mycobacterium tuberculosis H37Rv|Rv0068|Rv0068 MTKWTAADIPDQTGRTAVITGANTGLGFETAAALAAHGAHVVLAVRNLDKGKQAAARITEATPGAEVELQELDLTSLASVRAAAAQLKSDHQRIDLLINNAGVMYTPRQTTADGFEMQFGTNHLGHFALTGLLIDRLLPVAGSRVVTISSVGHRIRAAIHFDDLQWERRYRRVAAYGQAKLANLLFTYELQRRLAPGGTTIAVASHPGVSNTEVVRNMPRPLVAVAAILAPLMQDAELGALPTLRAATDPAVRGGQYFGPDGFGEIRGYPKVVASSAQSHDEQLQRRLWAVSEELTGVVYPVG	Intermediary metabolism and respiration	Non-essential
RHA1_ro02204	>YP_702169.1 5,10-methylenetetrahydromethanopterin reductase [Rhodococcus jostii RHA1] MAHELKLGYKASAEQFGPRELVELGVLAEAHGMDSATVSDHFQPWRHEGGHAPFSLAWMTAVGERTSRLQ LGTSVMTPTFRYNPAVVAQAFATMGCLYPGRIMLGVGTGEALNEIATGFAGEWPEFKERFARLREAVRLM RELWLGDRVDFEGEYFTTRGASIYDVPEGGIPVYIAAGGPVVARYAGRSGDGFICTSGKGMELYTEKLMP AVAEGAEKADRDVAEIDKMIEIKISYDTDPELALENTRFWAPLSLTPEQKHSIDDPIEMERAADALPIEQ VAKRWIVASDPDEAVAQIRPYLDAGLNH…	Metabolism related enzymes	Rv0407	>Mycobacterium tuberculosis H37Rv|Rv0407|fgd1 VAELKLGYKASAEQFAPRELVELAVAAEAHGMDSATVSDHFQPWRHQGGHAPFSLSWMTAVGERTNRLLLGTSVLTPTFRYNPAVIAQAFATMGCLYPNRVFLGVGTGEALNEIATGYEGAWPEFKERFARLRESVGLMRQLWSGDRVDFDGDYYRLKGASIYDVPDGGVPVYIAAGGPAVAKYAGRAGDGFICTSGKGEELYTEKLMPAVREGAAAADRSVDGIDKMIEIKISYDPDPELALNNTRFWAPLSLTAEQKHSIDDPIEMEKAADALPIEQIAKRWIVASDPDEAVEKVGQYVTWGLNHLVFHAPGHDQRRFLELFQSDLAPRLRRLG	Intermediary metabolism and respiration	Non-essential
RHA1_ro01053	>YP_701038.1 dithiobiotin synthetase [Rhodococcus jostii RHA1] MSILVVTGTSTDVGKTVVTAALAAAAREAGLSVAVCKPAQTGVAPGGPGDLAEVTRLSGVTAVVELARYP EPLAPDTAARRSGLPMLRCADVVETVRALDDGHDLVLVEGAGGLLVRLGAEGFTLVDLARALDAPAVVVA AAGLGTLNHTELTIRALSAAGLACAGTVIGSWPDEPGLAERCNLDDLPAVTGVDVVGSVPAGSGRLASAS FGAAASTWFDSTWLKSTLTRL	Metabolism related enzymes	Rv1569	>Mycobacterium tuberculosis H37Rv|Rv1569|bioF1 MKAATQARIDDSPLAWLDAVQRQRHEAGLRRCLRPRPAVATELDLASNDYLGLSRHPAVIDGGVQALRIWGAGATGSRLVTGDTKLHQQFEAELAEFVGAAAGLLFSSGYTANLGAVVGLSGPGSLLVSDARSHASLVDACRLSRARVVVTPHRDVDAVDAALRSRDEQRAVVVTDSVFSADGSLAPVRELLEVCRRHGALLLVDEAHGLGVRGGGRGLLYELGLAGAPDVVMTTTLSKALGSQGGVVLGPTPVRAHLIDAARPFIFDTGLAPAAVGAARAALRVLQAEPWRPQAVLNHAGELARMCGVAAVPDSAMVSVILGEPESAVAAAAACLDAGVKVGCFRPPTVPA…	Intermediary metabolism and respiration	Non-essential
RHA1_ro01993	>YP_701958.1 ubiquinone/menaquinone biosynthesis methyltransferase [Rhodococcus jostii RHA1] MATTHGSRASLEKDPHEVASMFDGVAKRYDLTNTILSFGQDRSWRKATRSALALKPGERVLDLAAGTGVS TVELGRSGAWCVATDFSKGMLQAGSGRHVPMVAGDAMHLPYADAVFDAATISFGLRNVSDFDAGLREIAR VTKPGGRLVVSEFSTPVFGPFRTVYMEYLMRALPRVARAVSSNPDAYVYLAESIRAWPTQQELALRIEAA GWRNVQWRNLTGGVVALHRATR	Metabolism related enzymes	Rv0558	>Mycobacterium tuberculosis H37Rv|Rv0558|menH MSRAALDKDPRDVASMFDGVARKYDLTNTVLSLGQDRYWRRATRSALRIGPGQKVLDLAAGTAVSTVELTKSGAWCVAADFSVGMLAAGAARKVPKVAGDATRLPFGDDVFDAVTISFGLRNVANQQAALREMARVTRPGGRLLVCEFSTPTNALFATAYKEYLMRALPRVARAVSSNPEAYEYLAESIRAWPDQAVLAHQISRAGWSGVRWRNLTGGIVALHAGYKPGKQTPQ	Intermediary metabolism and respiration	Essential
RHA1_ro01306	>YP_701288.1 diaminobutyrate--2-oxoglutarate aminotransferase [Rhodococcus jostii RHA1] MTNFDTNIFDNLESEVRSYSRGWPAVFESASGSWIRDENGRDYLDFFAGAGSLNYGHNNPVLKSALVDYI VSDGITHGLDMSTVAKRDLLQTFQDKILKPRGLDYKVQFPGPTGTNTVEAALKLARKVTGRSSIINFTNA FHGMTLGALSVTGNSMKRAGAGIPLVHATPMPFDNYFDGVTEDFHWFRRVLDDSGSGLNRPAAVIVETVQ GEGGVNVARAEWLRALADLCAEREILLIVDDVQMGCGRTGPFFSFEVAGITPDIVCLSKSISGYGLPMAL TLFKRELDVWGPGEHNGTFRGNNPAFV…	Metabolism related enzymes	Rv1654	>Mycobacterium tuberculosis H37Rv|Rv1654|argB MSRIEALPTHIKAQVLAEALPWLKQLHGKVVVVKYGGNAMTDDTLRRAFAADMAFLRNCGIHPVVVHGGGPQITAMLRRLGIEGDFKGGFRVTTPEVLDVARMVLFGQVGRELVNLINAHGPYAVGITGEDAQLFTAVRRSVTVDGVATDIGLVGDVDQVNTAAMLDLVAAGRIPVVSTLAPDADGVVHNINADTAAAAVAEALGAEKLLMLTDIDGLYTRWPDRDSLVSEIDTGTLAQLLPTLESGMVPKVEACLRAVIGGVPSAHIIDGRVTHCVLVELFTDAGTGTKVVRG	Intermediary metabolism and respiration	Essential
RHA1_ro04981	>YP_704920.1 RNA methyltransferase [Rhodococcus jostii RHA1] MTPRIRHDGPVVHVIDITDPADTRLDDFRDLNSSDRRPDLPEGKGLVIAEGVLVAQRLLTSRFDPIALLG VDRRLEELTDDLAHVDVPFYRTTADVMAEVVGFHLNRGVLAAARRPAPLELPDVLEHTRTVAVLEGVNDH ENLGSMFRNAAGLGVDAVVFGKGCADPLYRRAVRVSMGHVLRVPFAHVTKWPHDLDALRERGFQLISLTP NPEAVTLAEAMTGEKVALLLGAEGPGLTEHAMRATDIRARIPMAPGTDSLNVATAAAMAFYERVRTGR	Metabolism related enzymes	Rv0880	>Mycobacterium tuberculosis H37Rv|Rv0880|Rv0880 VLDSDARLASDLSLAVMRLSRQLRFRNPSSPVSLSQLSALTTLANEGAMTPGALAIRERVRPPSMTRVIASLADMGFVDRAPHPIDGRQVLVSVSESGAELVKAARRARQEWLAERLATLNRSERDILRSAADLMLALVDESP	Regulatory proteins	Uncertain
RHA1_ro06454	>YP_706387.1 hypothetical protein RHA1_ro06454 [Rhodococcus jostii RHA1] MTASAHDDPAPHPHATAEEVEAALKDTKLAQVLYHDWEAETYDEKWSISYDERCIDYARGRFDAVAGDQP LPYERALELGCGTGFFLLNLMQGGVAKTGSVTDLSPGMVKVALRNAEGLGLSVDGRVADAETIPYEDDTF DLVVGHAVLHHIPDVEQSLREVLRVLKPGGRFVFAGEPTTIGNFYARWLGRATWEVTTRVTKLPFLADWR RPQAELDESSRAAALEAVVDLHTFDPSDLEKIAKSAGAEQVHAATEEFAAALLGWPVRTFEAAVPPEKLG WGWGRFAFTGWKTLSWVDEKVLRHVVPRGFFYNVMITGVKPGN	Metabolism related enzymes	Rv3038c	>Mycobacterium tuberculosis H37Rv|Rv3038c|Rv3038c MTRSSNIPADATPNPHATAEQVAAARHDSKLAQVLYHDWEAENYDEKWSISYDQRCVDYARGRFDAIVPDEVIAQLPYDRALELGCGTGFFLLNLIQAGVARRGSVTDLSPGMVKVATRNGQALGLDIDGRVADAEGIPYDDDAFDLVVGHAVLHHIPDVELSLREVVRVLKPGGRFVFAGEPTTVGDGYARTLSTLTWRVVTNATKLPGLRGWRRPQGELDESSRAAALEALVDLHTFTPQDLQRIAHNAGAVEVQTATEEFTAAMLGWPLRTFECTVPPGRLGWGWARFAFTSWKTLGWVDANVWRHVVPKGWFYNVMITGVKPS	Conserved hypotheticals	Essential
RHA1_ro06655	>YP_706586.1 polynucleotide phosphorylase [Rhodococcus jostii RHA1] MTENSAVEVDEGVFESTAVIDNGSFGTRTIRFETGRLAQQAAGAVVAYLDDETMLLSATSASKHPKEHFD FFPLTVDVEERMYAAGRIPGSFFRREGRPSTDAILTCRLIDRPLRPSFVDGLRNEIQVVVTVMSLNPQDL YDVVAINAASASTQIAGLPFSGPVGGVRVALITSDENKAGQWVAFPTVEQLENAVFDMVVAGRIVSGSGD DADVAIMMVEAEATDNVISLIDGGAQAPTEAIVAEGLEAAKPFIARLCTAQQQLAAKASKPTGDFPVFPA YQDDVFAAVEAAAAEKLSAALTIAGKQERDDKTDEVKVEVLEQVAPN…	Metabolism related enzymes	Rv2782c	>Mycobacterium tuberculosis H37Rv|Rv2782c|pepR MPRRSPADPAAALAPRRTTLPGGLRVVTEFLPAVHSASVGVWVGVGSRDEGATVAGAAHFLEHLLFKSTPTRSAVDIAQAMDAVGGELNAFTAKEHTCYYAHVLGSDLPLAVDLVADVVLNGRCAADDVEVERDVVLEEIAMRDDDPEDALADMFLAALFGDHPVGRPVIGSAQSVSVMTRAQLQSFHLRRYTPERMVVAAAGNVDHDGLVALVREHFGSRLVRGRRPVAPRKGTGRVNGSPRLTLVSRDAEQTHVSLGIRTPGRGWEHRWALSVLHTALGGGLSSRLFQEVRETRGLAYSVYSALDLFADSGALSVYAACLPERFADVMRVTADVLESVARDGITEAECGI…	Intermediary metabolism and respiration	Non-essential
RHA1_ro02271	>YP_702236.1 carboxymethylenebutenolidase [Rhodococcus jostii RHA1] MVVADVLEVTTERETHMSEIDLTDLAARHDGSLNLHGYLARPSGEGPWPGVVMVHEAFGLDEVMRRQADR LAAAGFLTLAPDLFSAGGARRCLVSTMRAMLSGKGRAYGDIEAARQWLSGSSDCTGKIGVIGFCMGGGFA LMTLRTGFDAAAPNYGVLPRDLDAAVAGACPVVASYGGKDFALRNAAAKLESALTKAGVAHDVKEYPTAG HAFLNDEVAGPKVLRPLVKVAGMVPDPEAAADAWKRIDGFFGEHLG >YP_702236.1 carboxymethylenebutenolidase [Rhodococcus jostii RHA1] MVV…	Metabolism related enzymes	Rv2054	>Mycobacterium tuberculosis H37Rv|Rv2054|Rv2054 MTTIEIDAPAGPIDALLGLPPGQGPWPGVVVVHDAVGYVPDNKLISERIARAGYVVLTPNMYARGGRARCITRVFRELLTKRGRALDDILAARDHLLAMPECSGRVGIVGFCMGGQFALVLSPRGFGATAPFYGTPLPRHLSETLNGACPIVASFGTRDPLGIGAANRLRKVTAAKNIPADIKSYPGAGHSFANKLPGQPLVRIAGFGYNEAATEDAWRRVFEFFGQHLRAGSPGEP	Conserved hypotheticals	Non-essential
RHA1_ro07157	>YP_707079.1 bifunctional phosphopantothenoylcysteine decarboxylase/phosphopantothenate synthase [Rhodococcus jostii RHA1] MPEQAAGPGSGHATDSPEPVLSGAARKRIVVGVGGGIAAYKSCAVIRAFTEAGHHVRVIPTESALEFVGK ATFEALSGNPVHTGVFTDVPQVPHVRLGQEADLVVIAPATADLMARAVAGRADDLLTATLLTARCPVVFA PAMHTEMWEHPATVANVATLRARGVTVIEPASGRLTGKDTGAGRLPEPDEIVGLASLLVERPDALPRDLE GRRVLVSAGGTREPLDPVRFLGNRSSGKQGYAIARLAVQRGAEVTLVSGYTAGLADPAAVDVV…	Metabolism related enzymes	Rv1391	>Mycobacterium tuberculosis H37Rv|Rv1391|dfp VVDHKRIPKQVIVGVSGGIAAYKACTVVRQLTEASHRVRVIPTESALRFVGAATFEALSGEPVCTDVFADVPAVPHVHLGQQADLVVVAPATADLLARAAAGRADDLLTATLLTARCPVLFAPAMHTEMWLHPATVDNVATLRRRGAVVLEPATGRLTGADSGAGRLPEAEEITTLAQLLLERHDALPYDLAGRKLLVTAGGTREPIDPVRFIGNRSSGKQGYAVARVAAQRGADVTLIAGHTAGLVDPAGVEVVHVSSAQQLADAVSKHAPTADVLVMAAAVADFRPAQVATAKIKKGVEGPPTIELLRNDDVLAGVVRARAHGQLPNMRAIVGFAAETGDANGDVLFHARAK…	Intermediary metabolism and respiration	Essential
RHA1_ro04020	>YP_703975.1 signal peptide peptidase [Rhodococcus jostii RHA1] MAKIPLNLPKPLADKLPDAFGGSGAGVVPVVRLQGMIASGGAGFGRVLSAESVEEPLRRAFTTHGAKAVA LLINSPGGSPTQSEYIAARIRQLATEHELPVLAFCEDVVASGGYWLACAADEIYATATSVVGSVGVISAG FGFSELIDRLGIERRLHSAGEAKARLDPFFAEKSEDVQWLEQIQEGIHDEFRDWVVGRRGNKLKADGAEL FNGDVWLGRRAVELGIVDGIGTLREVVEKRFPDATLEMTGPRRSLFAKLGLPAASWDEVAAAIVGAASAR VAWSRYGR	Metabolism related enzymes	Rv0724	>Mycobacterium tuberculosis H37Rv|Rv0724|sppA MPIFGGFCVCSRALGGRWVRWVNMVAFLPSIPVVEDLRALVGRVDTARHHGVPNGCVLEFNLRSVPPETTGFDPLTVLTGGGRPMALRDAVAAIHRAAEDPRVAGLIARVQLPPSPAGAVQELREAIAAFSAVKPSLAWAETYPGTLSYYLASAFGEVWMQPSGSVGLVGFATNATFLRDALHKAGIEAQFVARGEYKSAANLFTEDGFTDAHREAVTRMLDSLQDQVWQAVAKSRNIGVDALDELADRAPLLRDDAVTCGLIDRIGFRDQAYARMAELVGVEKGSPESSGSQTSPDEKPPRMYLARYASSARPRLTPPVPSIPGRRSKPTIAVVTLEGPIVNGRGGPQFLPL…	Cell wall and cell processes	Non-essential
RHA1_ro02919	>YP_702882.1 flavin binding monooxygenase [Rhodococcus jostii RHA1] MSHTETAAETTGAKTPVEHVDVLIIGAGLSGIGAAYHLQDNFPRRTYAILESRESIGGTWDLFRYPGIRS DSDMYTLGYRFKPWSGEKSIADGPSILEYVKDTAAEHGIDRNIRFRHKVVRAEWSTADSHWTVDAERTDT GETVRLTADFLMSCSGYYRYDEGYTPEFPGLDRFGGRVVHPQQWPEDLDYEGKRVVIIGSGATAVTLAPS MAADAAHVTMLQRSPTYIISMPAKDKLANKLRRHLPAKLAYGLTRLKNASVATAIYQLCQRYPEFMKGRI RQLQEKWLPKGYDIDTHFTPRYNPWDQRLCLVPNGDLFRAIRNDEVS…	Metabolism related enzymes	Rv3083	>Mycobacterium tuberculosis H37Rv|Rv3083|Rv3083 MNQHFDVLIIGAGLSGIGTACHVTAEFPDKTIALLERRERLGGTWDLFRYPGVRSDSDMFTFGYKFRPWRDVKVLADGASIRQYIADTATEFGVDEKIHYGLKVNTAEWSSRQCRWTVAGVHEATGETRTYTCDYLISCTGYYNYDAGYLPDFPGVHRFGGRCVHPQHWPEDLDYSGKKVVVIGSGATAVTLVPAMAGSNPGSAAHVTMLQRSPSYIFSLPAVDKISEVLGRFLPDRWVYEFGRRRNIAIQRKLYQACRRWPKLMRRLLLWEVRRRLGRSVDMSNFTPNYLPWDERLCAVPNGDLFKTLASGAASVVTDQIETFTEKGILCKSGREIEADIIVTATGLNIQ…	Intermediary metabolism and respiration	Non-essential
RHA1_ro01149	>YP_701134.1 leucyl aminopeptidase [Rhodococcus jostii RHA1] MSTHTARPLGPQLALAGTVGKRVDVLVIGLTSASDGPEIALGDGIVDESVLTGLLDTLVAVGASGKAEET TRIPAPDTLPVDSVLAVGLGSAEKLDAEQIRKSAGAAARSLSGVGTVATTLSVLDLGAAAEGFALGAYRF NEFKSAKSAPGPDAQPVSRVELLVSSPRAKESKETLARSAAIAEAVATAREFVNTPPSHLFPAEFADRAK ALGTDAGLKVEVLDEKALEKNGYGGILGVGKGSSRLPRLVRLSYSAKKRNAPKVALVGKGITFDTGGISI KPAAGMENMTSDMGGAAAVVATVVLAAKLGLPVDVTATVPMAENMPSSTAQRPG…	Metabolism related enzymes	Rv2213	>Mycobacterium tuberculosis H37Rv|Rv2213|pepB VTTEPGYLSPSVAVATSMPKRGVGAAVLIVPVVSTGEEDRPGAVVASAEPFLRADTVAEIEAGLRALDATGASDQVHRLAVPSLPVGSVLTVGLGKPRREWPADTIRCAAGVAARALNSSEAVITTLAELPGDGICSATVEGLILGSYRFSAFRSDKTAPKDAGLRKITVLCCAKDAKKRALHGAAVATAVATARDLVNTPPSHLFPAEFAKRAKTLSESVGLDVEVIDEKALKKAGYGGVIGVGQGSSRPPRLVRLIHRGSRLAKNPQKAKKVALVGKGITFDTGGISIKPAASMHHMTSDMGGAAAVIATVTLAARLRLPIDVIATVPMAENMPSATAQRPGDVLTQYGGT…	Intermediary metabolism and respiration	Non-essential
RHA1_ro06749	>YP_706679.1 hypothetical protein RHA1_ro06749 [Rhodococcus jostii RHA1] MTFARDERLALVDSMAEFGPDAPTLCGTWTNRDLAAHLIVRERRLDAAPGIVVGRLAGYTEHVQNETAKR PWSRLLDEVRSGPPMWSPMYWVDAQVNLGEMFVHHEDVRRAHDGWEPRVLPGKRQDALWGLARKVGKLGY RHSPVTVVLERPSGEQATVRKAGTGRVILRGEPSELALHAFGRDQVRIETDGETADIEAVTSLDRGF	Metabolism related enzymes	Rv1929c	>Mycobacterium tuberculosis H37Rv|Rv1929c|Rv1929c VADVPLDAQERLELCDLLEELGPAVATLIEGWTAHDLAAHIVLRERDLVAGLCIVLPGPFQRFAERRRARLAQSKDFTWLVARIRSGPPMGFFRIGWVRTLANLNEFFVHHEDVRRASGRGPRSLTPEMDAALWRNVRRGSHFLSRRLHGCGLEIEWVGTGKRVRVRSGEPTARLTGPPGELLLYVFGRRAVARVEVSGPLEAIAAVHRTHFGM	Conserved hypotheticals	Non-essential
RHA1_ro02063	>YP_702028.1 hypothetical protein RHA1_ro02063 [Rhodococcus jostii RHA1] MVGDSGHGQVRRSPRGRKVLVGLSTASVYPENTEAAFRYAADLGYDGVELMVWAESVSQDVGAVAGLVRR YAIPVQAIHAPCLLISQRVWGADPVAKLERSVRTAESLGATSVVVHPPFRWQRRYAEGFADQVADLEQRS DVIVAVENMFPMRADGFFGSKERSAQRLRRRGGPGAALSAFSPSYDPTDSGHAHYTLDLSHTATAGMDAM KLAERMGEGLAHLHLADGRGASMDEHLIPGHGAQPCAQLCRHLVDTGFDGQAVIEINTQNARTQRERSSM LAQALAFAREHLEPGRAASGSPRSHSGGDHDDT	Metabolism related enzymes	Rv0498	>Mycobacterium tuberculosis H37Rv|Rv0498|Rv0498 VRPAIKVGLSTASVYPLRAEAAFEYADRLGYDGVELMVWGESVSQDIDAVRKLSRRYRVPVLSVHAPCLLISQRVWGANPILKLDRSVRAAEQLGAQTVVVHPPFRWQRRYAEGFSDQVAALEAASTVMVAVENMFPFRADRFFGAGQSRERMRKRGGGPGPAISAFAPSYDPLDGNHAHYTLDLSHTATAGTDSLDMARRMGPGLVHLHLCDGSGLPADEHLVPGRGTQPTAEVCQMLAGSGFVGHVVLEVSTSSARSANERESMLAESLQFARTHLLR	Conserved hypotheticals	Non-essential
RHA1_ro02257	>YP_702222.1 hypothetical protein RHA1_ro02257 [Rhodococcus jostii RHA1] MNSWSLSDIEVVSRAIVSAPSVHDTQPWDLRLDGRCAEVTERRGFTDTPRADRLISCGAGVANVELALRA LGKKIETDLLPDPRRPDLVASVRAVGTASPSSTDLRLFSAMARRRSHREAFADIPVPAATIADIVAAAET EGVRARLLAADEAPALADVLLYSADRVRQDPCHQRDLFPWTSHWLPQGGHESVDAIHTVVTRGVPDSARL AAAIESETVLVFVSDTQESIDLVRTGIAVERAWLTAVDARLGASILSHPLRVDDSARRLARRLDVPGHPQ LILRIGY	Metabolism related enzymes	Rv3131	>Mycobacterium tuberculosis H37Rv|Rv3131|Rv3131 MNTHFPDAETVRTVLTLAVRAPSIHNTQPWRWRVCPTSLELFSRPDMQLRSTDPDGRELILSCGVALHHCVVALASLGWQAKVNRFPDPKDRCHLATIGVQPLVPDQADVALAAAIPRRRTDRRAYSCWPVPGGDIALMAARAARGGVMLRQVSALDRMKAIVAQAVLDHVTDEEYLRELTIWSGRYGSVAGVPARNEPPSDPSAPIPGRLFAGPGLSQPSDVLPADDGAAILALGTETDDRLARLRAGEAASIVLLTATAMGLACCPITEPLEIAKTRDAVRAEVFGAGGYPQMLLRVGWAPINADPLPPTPRRELSQVVEWPEELLRQRC	Conserved hypotheticals	Non-essential
RHA1_ro02333	>YP_702297.1 hypothetical protein RHA1_ro02333 [Rhodococcus jostii RHA1] MALVQLGTRDLVRTVTGIVRWSADTAELVVSLPGRIGTLLDQVEVLIARIEAISDGAEIAVSRANAVAES AATVVSTADHASASAQTLIGLYEPLATKAAPLAQRFVDDLTEEEIHAAIGLVNHLPELTLRMEGLLPILA TLDTVSPEIHQLLEEVQGVRQAIQGVPGFKFFRKRGEAQEDEDYAR	Metabolism related enzymes	-	-	-	-
RHA1_ro00170	>YP_700164.1 hypothetical protein RHA1_ro00170 [Rhodococcus jostii RHA1] MGPVTTEFDRVSSAKYVLLTTFRKDGTPVATPLWAAADGDRLLMWTVTDSYKVKRIRRNPEVTVAACDAR GKPKGPEVPARAVILDAADTDHTRDVIARKYGILGWLTMKGSLLRRGKTGTIGLAVTADDRRG	Metabolism related enzymes	Rv2059	>Mycobacterium tuberculosis H37Rv|Rv2059|Rv2059 VATPVILVTGHEGTAAVTADLLGLLTDHGTATLRSVAPGSVRRADPRPRCHRREQRRRHRASMKSAIHPDHHPRRLPRCPVLRRDQVVLEMIVITMVGRPSGPGERKWDVWGSVARAVTGGHVPVKSILTGAHADPHSYQASPADAAAIVDAELVIYNGGGYDPWVDQVLAGHPGVQAVDAYSLLGAVGDDDAPNEHVFYDPNVAKAVAATIADRLADLDPSNSGNYRANAAEFSRGADAIAISEHAIATTYPDAAVIATEPVVHYLLAAAGLKNRTPATFIAANENGNDPTPADMAAVLDMIAGREVAALLVNPQTPTAATDELQVAARRAGVPITELTETLPSGTDRDQ…	Conserved hypotheticals	Non-essential
RHA1_ro05887	>YP_705822.1 hypothetical protein RHA1_ro05887 [Rhodococcus jostii RHA1] MASDDFLVERSTVIDASPDVVQPLLDNFRQWQSWSPWENVDPDLKRTYSGPESGVGAAYAWEGNRKAGAG SMVITESVPGSKVVLDLKFLKPFKADNVTTFLLEPNSAGTTVRWQMTGKTNRFFKIVGVLFPMDKMVGKD FEKGLAQLKATAEQR	Metabolism related enzymes	-	-	-	-
RHA1_ro01152	>YP_701137.1 hypothetical protein RHA1_ro01152 [Rhodococcus jostii RHA1] MRVVIAGSSGLIGTALVSSLRGDGHDVVRLVRRSSAGPDESRWDPQKDRIDTGILADADAVVNLCGVGVG DKRWTGAYKQLIRDSRIAATDVLAEGVAEAGVPVFVNASAVGYYGDTGDRVVDETSPSGTGFLADTCRDW EAATAPADTSKVRTVLLRSGIVLSPHGGLLGRLKTLYSFGLGGRLGNGRQYLSWISLEDEVDAIKFVLAR DDVAGPVNVTGPAPVTNAQFNGAVARTLHRPAPWIVPGFALSALVGEFAQEGILAGQRAIPTVLENAGFR FRHNTIGEALDAALVR	Metabolism related enzymes	Rv2215	>Mycobacterium tuberculosis H37Rv|Rv2215|dlaT MAFSVQMPALGESVTEGTVTRWLKQEGDTVELDEPLVEVSTDKVDTEIPSPAAGVLTKIIAQEDDTVEVGGELAVIGDAKDAGEAAAPAPEKVPAAQPESKPAPEPPPVQPTSGAPAGGDAKPVLMPELGESVTEGTVIRWLKKIGDSVQVDEPLVEVSTDKVDTEIPSPVAGVLVSISADEDATVPVGGELARIGVAADIGAAPAPKPAPKPVPEPAPTPKAEPAPSPPAAQPAGAAEGAPYVTPLVRKLASENNIDLAGVTGTGVGGRIRKQDVLAAAEQKKRAKAPAPAAQAAAAPAPKAPPAPAPALAHLRGTTQKASRIRQITANKTRESLQATAQLTQTHEVDMTKI…	Intermediary metabolism and respiration	Essential
RHA1_ro04208	>YP_704157.1 hypothetical protein RHA1_ro04208 [Rhodococcus jostii RHA1] MAASSVELLKSMREGGRPFRAHRTLPVTGIDAHRAGVERLLASYRAIPTDATVRLAKKTSNLFRARAQTS APGLDVSGLGGVISVDEQARTADVAGMCTYEDLVDATLPYGLAPLVVPQLKTITLGGAVTGLGIESTSFR SGLPHESVLEIDVLTGNGDIVTATPEGENSDLFWGFPNSYGTLGYSTRLRIQLEPVKRYVALRHLRFDSL DELQSTMDRIVTERIHDGIPVDYLDGVVFTASESYLTLGHQTDEGGPVSDYTGQNIFYRSIQHSSVNHPK TDKLTIRDYLWRWDTDWFWCSRAFGAQNPTIRRLWPKSLLRS…	Metabolism related enzymes	Rv3719	>Mycobacterium tuberculosis H37Rv|Rv3719|Rv3719 MQGQLSRTRVYTVPVPGSAQSAYACGVERLLASYRSIPATASIRLAKPTSNLFRARVKHDARGLDASGLTGVIGIDPEARTADVAGMCTYEDLIAATLHYGLSPLVVPQLRTITLGGAVTGLGIESASFRNGLPHESVLEMDILTGAGELLTVSPGQHSDLYRAFPNSYGTLGYSTRLRIQLEPVRPFVALRHIRFSSLTAMVAAMERIIDTGGLDGESVDYLDGVVFSADESYLCIGMQTSVPGPVSDYTGQDIYYRSIQHEAGIKEDRLTIHDYFWRWDTDWFWCSRSFGAQNPRLRRWWPRRYRRSSVYWRLMALDQRFGIADRFENSRGRPARERVVQDIEVPIERT…	Conserved hypotheticals	Non-essential
RHA1_ro04894	>YP_704833.1 hypothetical protein RHA1_ro04894 [Rhodococcus jostii RHA1] MSTATSVSEVERKYEAGSEQQIPSLSGLPGVDGEPLLDSIQLSALYYDTGELLLLRAGITLRRREGGDDA GWHLKIPAGADERTELQLAPDAEHPETEVPREFAELLTAVTRGAALNPVALISTDRERRRLVDAAGTTLA EVVSDVVIAAVPETGTGSDERVWREVEVELAAGDRNLFDAIDSRLTDAGITRSDAPSKLRRALGDAVTGT PRPAGRKKRSTPRTMLLEYLAAQKDSLVTADLGVRRDLDESVHDLRVSARRIRSVLQVYGTSLRDQETVD ELIVELRWVGQALSSARDTEVQWSRLVDRLGDAEEIPDREVV…	Metabolism related enzymes	Rv2226	>Mycobacterium tuberculosis H37Rv|Rv2226|Rv2226 MPVEAPRPARHLEVERKFDVIESTVSPSFEGIAAVVRVEQSPTQQLDAVYFDTPSHDLARNQITLRRRTGGADAGWHLKLPAGPDKRTEMRAPLSASGDAVPAELLDVVLAIVRDQPVQPVARISTHRESQILYGAGGDALAEFCNDDVTAWSAGAFHAAGAADNGPAEQQWREWELELVTTDGTADTKLLDRLANRLLDAGAAPAGHGSKLARVLGATSPGELPNGPQPPADPVHRAVSEQVEQLLLWDRAVRADAYDAVHQMRVTTRKIRSLLTDSQESFGLKESAWVIDELRELADVLGVARDAEVLGDRYQRELDALAPELVRGRVRERLVDGARRRYQTGLRRSLI…	Conserved hypotheticals	Non-essential
RHA1_ro04353	>YP_704301.1 DNA topoisomerase I [Rhodococcus jostii RHA1] MAKGDNGSAQGAAGASGQPRRLVIVESPTKARKIAPYLGKNYVVEASVGHIRDLPRGAADVPAKYKGESW ARLGVNVDHDFEPLYVVSPEKKSKVTELKSLLKDADELFLATDPDREGEAIAWHLLETLKPKIPVRRMVF HEITEPAIRAAAEDTRELDNDLVDAQETRRILDRLYGYEVSPVLWKKVMPRLSAGRVQSVATRVIVQRER ERMAFRSASYWDISATLDAGADASPRSFGARLVSVDGSRVATGRDFGADGQLKTSTVTVLDEARAQRLAE SLAGVDLTVSSAESKPYTRKPYAPFMTSTLQQEAGRKLRFTSERTMRIAQRLYENG…	Other enzymes	Rv3645	>Mycobacterium tuberculosis H37Rv|Rv3645|Rv3645 MDAEAFVGFRQVPAARYGGLMATTAALPRRIHAFVRWVVRTPWPLFSLSMLQSDIIGALFVLGFLRYGLPPQDNIQLQDLPPVNLLIFVSTVIILFLAGAVVNLKLLMPVFRWQRRDNLLTEPDPAATELARSRALRMPLYRTLISLAVWATGGGVFILASWSVAKHAAPVVAVATALGATATAIIGYLQSERVLRPVAVAALRSGVPENVNAPGVILRLMLAWIPSTGVPLLAIVLAVAADKIALLHATPEALFNPILMMALAALGIGSVSTLLVAMSIADPLRQLRWALSEVQRGNYNAHMQIYDASELGLLQAGFNDMVRELSERQRLRDLFGRYVGEDVARRALERG…	Cell wall and cell processes	Essential
RHA1_ro03680	>YP_703641.1 DNA gyrase subunit A [Rhodococcus jostii RHA1] MTDTTLPPEGPGHDRIEPVDIQQEMQSSYIDYAMSVIVGRALPDVRDGLKPVHRRVLYAMYDNGYRPDRG YVKSARPVAETMGNYHPHGDASIYDTLVRMAQPWSLRYPLVDGQGNFGSRGNDGAAAMRYTECRLTPLAM EMLREIDHETVDFTPNYDGRTQEPSVLPSRIPNLLINGSGGIAVGMATNIPPHNLREVAEAIYWALENWE ADEESTLTAVMERVKGPDFPTHGLIVGGQGIHDAYTTGRGSVRMRGVVEIEEDAKGRTTIVITELPYQVN PDNLITSIAEQVRDAKIAGISDIHDESSDRAGMRIVVTVKRDAVAKVVLNNLYKH…	Other enzymes	Rv0006	>Mycobacterium tuberculosis H37Rv|Rv0006|gyrA MTDTTLPPDDSLDRIEPVDIEQEMQRSYIDYAMSVIVGRALPEVRDGLKPVHRRVLYAMFDSGFRPDRSHAKSARSVAETMGNYHPHGDASIYDSLVRMAQPWSLRYPLVDGQGNFGSPGNDPPAAMRYTEARLTPLAMEMLREIDEETVDFIPNYDGRVQEPTVLPSRFPNLLANGSGGIAVGMATNIPPHNLRELADAVFWALENHDADEEETLAAVMGRVKGPDFPTAGLIVGSQGTADAYKTGRGSIRMRGVVEVEEDSRGRTSLVITELPYQVNHDNFITSIAEQVRDGKLAGISNIEDQSSDRVGLRIVIEIKRDAVAKVVINNLYKHTQLQTSFGANMLAIVDGVP…	Information pathways	Essential
RHA1_ro03674	>YP_703635.1 DNA gyrase subunit B [Rhodococcus jostii RHA1] MGACVGHWTEKESYPPVAAQKSDKSTSSKDYGASSITVLEGLEAVRKRPGMYIGSTGERGLHHLIWEVVD NSVDEAMAGHATKVEITLLEDGGVRVVDDGRGIPVGMHASGVPTVEVVLTQLHAGGKFDSDSYAVSGGLH GVGISVVNALSTRLDVDIKRDGFQWHQTYTDSKPGELVKGEATKETGTTVTFWADPNIFETTVYSFETVA RRLQEMAFLNKGLTITLTDERVSDAEVTEEVVSQVADAPKTAEDESAEAEAPAVHKVKTRVYHYPGGLED YVRHINRTKQPIHNSVVGFTAKGTGHELEIAMQWNSGYSESVHTFANTINTHEGG…	Other enzymes	Rv0005	>Mycobacterium tuberculosis H37Rv|Rv0005|gyrB VAAQKKKAQDEYGAASITILEGLEAVRKRPGMYIGSTGERGLHHLIWEVVDNAVDEAMAGYATTVNVVLLEDGGVEVADDGRGIPVATHASGIPTVDVVMTQLHAGGKFDSDAYAISGGLHGVGVSVVNALSTRLEVEIKRDGYEWSQVYEKSEPLGLKQGAPTKKTGSTVRFWADPAVFETTEYDFETVARRLQEMAFLNKGLTINLTDERVTQDEVVDEVVSDVAEAPKSASERAAESTAPHKVKSRTFHYPGGLVDFVKHINRTKNAIHSSIVDFSGKGTGHEVEIAMQWNAGYSESVHTFANTINTHEGGTHEEGFRSALTSVVNKYAKDRKLLKDKDPNLTGDDIREG…	Information pathways	Essential
RHA1_ro01961	>YP_701930.1 DNA-directed RNA polymerase subunit beta' [Rhodococcus jostii RHA1] MLDVNFFDELRIGLASAEDIRNWSYGEVKKPETINYRTLKPEKDGLFCEKIFGPTRDWECYCGKYKRVRF KGIICERCGVEVTRAKVRRERMGHIELAAPVTHIWYFKGVPSRLGYLLDLAPKDLEKIIYFAAYVIVGVD EELRHNELSTLEAEMQVEKKSVADQRDADLEARAQKLEADIAELEAEGAKSDVRRKVKDGGEREMRQLRD RAQRELDRLDEIWTTFTKLSVKQLIVDELLYRELVDRYGEYFTGAMGAESIQKLMENFDIDAEAENLRET IRSGKGQKKLRALKRLKVVAAFQTNQNSPMGMVL…	Other enzymes	Rv0668	>Mycobacterium tuberculosis H37Rv|Rv0668|rpoC VLDVNFFDELRIGLATAEDIRQWSYGEVKKPETINYRTLKPEKDGLFCEKIFGPTRDWECYCGKYKRVRFKGIICERCGVEVTRAKVRRERMGHIELAAPVTHIWYFKGVPSRLGYLLDLAPKDLEKIIYFAAYVITSVDEEMRHNELSTLEAEMAVERKAVEDQRDGELEARAQKLEADLAELEAEGAKADARRKVRDGGEREMRQIRDRAQRELDRLEDIWSTFTKLAPKQLIVDENLYRELVDRYGEYFTGAMGAESIQKLIENFDIDAEAESLRDVIRNGKGQKKLRALKRLKVVAAFQQSGNSPMGMVLDAVPVIPPELRPMVQLDGGRFATSDLNDLYRRVINRNNR…	Information pathways	Essential
RHA1_ro01962	>YP_701931.1 DNA-directed RNA polymerase subunit beta [Rhodococcus jostii RHA1] MLEGRILAVSSQTKAVSGIPGAPKRVSFAKIREPLEVPGLLDVQTDSFEWLIGAQSWRERAAARGDSAIS GGLEDILAELSPIEDFSGSMSLSFSDPRFDEVKASTDECKDKDMTYAAPLFVTAEFINNNTGEIKSQTVF MGDFPMMTDKGTFIINGTERVVVSQLVRSPGVYFDHSVDKGTEKDLHSVKVIPGRGAWLEFDVDKRDTVG VRIDRKRRQPVTVLLKALGWTTEQITERFGFSEILMATLEKDNTAGTDEALLDIYRKLRPGEPPTKESAQ TLLENLFFKDKRYDLARVGRYKINKKLGLNLGQPI…	Other enzymes	Rv0667	>Mycobacterium tuberculosis H37Rv|Rv0667|rpoB LADSRQSKTAASPSPSRPQSSSNNSVPGAPNRVSFAKLREPLEVPGLLDVQTDSFEWLIGSPRWRESAAERGDVNPVGGLEEVLYELSPIEDFSGSMSLSFSDPRFDDVKAPVDECKDKDMTYAAPLFVTAEFINNNTGEIKSQTVFMGDFPMMTEKGTFIINGTERVVVSQLVRSPGVYFDETIDKSTDKTLHSVKVIPSRGAWLEFDVDKRDTVGVRIDRKRRQPVTVLLKALGWTSEQIVERFGFSEIMRSTLEKDNTVGTDEALLDIYRKLRPGEPPTKESAQTLLENLFFKEKRYDLARVGRYKVNKKLGLHVGEPITSSTLTEEDVVATIEYLVRLHEGQTTMTVPG…	Information pathways	Essential
RHA1_ro06628	>YP_706559.1 prolyl-tRNA synthetase [Rhodococcus jostii RHA1] MITRLSHLFLRTLRDDPADAEVPSHKLLVRAGYVRRIAPGVYSWLPLGLRVLREVERVVREEMNGIGAQE ISLPALLPREPYEASNRWTEYGDGLFRLKDRKGGDYLLGPTHEELFALTVKGEYNSYKDFPVTLYQVQTK YRDEERPRAGILRGREFVMKDSYSFDLTDEGLTASYRAHRDAYERIFSRLGVKYVIVSATSGAMGGSASE EFLAESEIGEDTYVRCLESGYAANVEAVKTLAPEAVPFDGLPAAKVHDTPDTPTIATLVDWANGADLGWT VTAADTLKNILVKTRQPGGKWELLGIGVPGDREVDDKRLGASLEPAEFELLTE…	Other enzymes	Rv2845c	>Mycobacterium tuberculosis H37Rv|Rv2845c|proS VITRMSELFLRTLRDDPADAEVASHKLLIRAGYIRPVAPGLYSWLPLGLRVLRNIERVIRDEMNAIGGQEILFPALLPRAPYETTNRWTQYGDSVFRLKDRRGNDYLLGPTHEELFTLTVKGEYSSYKDFPLTLYQIQTKYRDEARPRAGILRAREFVMKDSYSFDIDAAGLKAAYHAHREAYQRIFDRLQVRYVIVSAVSGAMGGSASEEFLAESPSGEDAFVRCLESGYAANVEAVVTARPDTLPIDGLPEAVVHDTGDTPTIASLVAWANEADLGRTVTAADTLKNVLIKVRQPGGDTELLAIGVPGDREVDDKRLGAALEPADYALLDDDDFAKHPFLVKGYIGPKAL…	Information pathways	Essential
RHA1_ro01220	>YP_701202.1 glycyl-tRNA synthetase [Rhodococcus jostii RHA1] MAPKSKVETVVNLAKRRGLVYPCGEIYGGTKSAWDYGPLGVELKENIKKQWWRNMVTSREDVVGLDSSVI LPREVWVASGHVGVFNDPLVECLNCHKRHRQDHLQEAYAEKKGLDNPDDVPMDVVACPDCGTVGQWTEPR DFNMMLKTYLGPVESEEGMHYLRPETAQGIFVNFANVLTTSRKKPPFGIGQIGKSFRNEITPGNFIFRTR EFEQMEMEFFVKPGEDEEWHQYWIDYRMDWYTGLGINKDNLRLYEHAQDKLSHYSKRTVDIEYRFHFQGS EWGELEGVANRTDFDLSTHSKHSGTDLNYYDQATGERYTPYVIEPAAGLTRSL…	Other enzymes	Rv2357c	>Mycobacterium tuberculosis H37Rv|Rv2357c|glyS VHHPVAPVIDTVVNLAKRRGFVYPSGEIYGGTKSAWDYGPLGVELKENIKRQWWRSVVTGRDDVVGIDSSIILPREVWVASGHVDVFHDPLVESLITHKRYRADHLIEAYEAKHGHPPPNGLADIRDPETGEPGQWTQPREFNMMLKTYLGPIETEEGLHYLRPETAQGIFVNFANVVTTARKKPPFGIGQIGKSFRNEITPGNFIFRTREFEQMEMEFFVEPATAKEWHQYWIDNRLQWYIDLGIRRENLRLWEHPKDKLSHYSDRTVDIEYKFGFMGNPWGELEGVANRTDFDLSTHARHSGVDLSFYDQINDVRYTPYVIEPAAGLTRSFMAFLIDAYTEDEAPNTKGG…	Information pathways	Essential
RHA1_ro06241	>YP_706176.1 tryptophanyl-tRNA synthetase [Rhodococcus jostii RHA1] MSTPAAQKPTAKPRVLSGIQPTADSFHLGNFLGALQQWVPLQDDFDAFYFIPDLHAITVAQDPKELRRRT KIAAAQLLALGIDPDRATLFVQSQVPEHAQLAWVLNCITGFGEASRMTQFKDKSAKQGSENASVGLFTYP VLMAADILLYRPQRVPVGEDQRQHLELSRDLAQRFNTRFGKAFVIPEAQIIKGTAKIYDLQDPTSKMSKS GPSPAGLINLLDDPKVSAKKIKSAVTDNEREIRYDPQAKPGVSNLLTIQSALSGTPVETLVAGYEGKGYG DLKTDTADVLAEFVTPLKAKVEGYLSDEAELDRIIAAGAHRAREVSS…	Other enzymes	Rv3336c	>Mycobacterium tuberculosis H37Rv|Rv3336c|trpS MSTPTGSRRIFSGVQPTSDSLHLGNALGAVAQWVGLQDDHDAFFCVVDLHAITIPQDPEALRRRTLITAAQYLALGIDPGRATIFVQSQVPAHTQLAWVLGCFTGFGQASRMTQFKDKSARQGSEATTVGLFTYPVLQAADVLAYDTELVPVGEDQRQHLELARDVAQRFNSRFPGTLVVPDVLIPKMTAKIYDLQDPTSKMSKSAGTDAGLINLLDDPALSAKKIRSAVTDSERDIRYDPDVKPGVSNLLNIQSAVTGTDIDVLVDGYAGHGYGDLKKDTAEAVVEFVNPIQARVDELTADPAELEAVLAAGAQRAHDVASKTVQRVYDRLGFLL	Information pathways	Essential
RHA1_ro00841	>YP_700832.1 hypothetical protein RHA1_ro00841 [Rhodococcus jostii RHA1] MGIETEFGVTCTFHGHRRLSPDEVARYLFRRVVSWGRSSNVFLRNGARLYLDVGSHPEYATAECDNLIQL VNHDRAGERVLEELLIDAEQRLAEEGIGGDIYLFKNNTDSAGNSYGCHENFLVARAGEFSRISDVLLPFL VTRQLICGAGKVLQTPKAATFCLSQRAEHIWEGVSSATTRSRPIINTRDEPHADAEKYRRLHVIVGDSNM SESTTMLKVGTAALVLEMIEAGVSFRDFALDNPIRAIREVSHDVTGRRPVRLAGGRQASALDIQREYHAR AVEHLQNRDPDPQVTQVVDLWGRMLDAVETQDFAKVDTEIDW…	Other enzymes	Rv2097c	>Mycobacterium tuberculosis H37Rv|Rv2097c|pafA VQRRIMGIETEFGVTCTFHGHRRLSPDEVARYLFRRVVSWGRSSNVFLRNGARLYLDVGSHPEYATAECDSLVQLVTHDRAGEWVLEDLLVDAEQRLADEGIGGDIYLFKNNTDSAGNSYGCHENYLIVRAGEFSRISDVLLPFLVTRQLICGAGKVLQTPKAATYCLSQRAEHIWEGVSSATTRSRPIINTRDEPHADAEKYRRLHVIVGDSNMSETTTMLKVGTAALVLEMIESGVAFRDFSLDNPIRAIREVSHDVTGRRPVRLAGGRQASALDIQREYYTRAVEHLQTREPNAQIEQVVDLWGRQLDAVESQDFAKVDTEIDWVIKRKLFQRYQDRYDMELSHPKIAQ…	Intermediary metabolism and respiration	Non-essential
RHA1_ro00969	>YP_700955.1 excinuclease ABC subunit A [Rhodococcus jostii RHA1] MKGLGVADRLIVRGAREHNLRGVDLDLPRDSLIVFTGLSGSGKSSLAFDTIFAEGQRRYVESLSAYARQF LGQMDKPDVDFIEGLSPAVSIDQKSTNRNPRSTVGTITEVYDYLRLLYARAGTAHCPVCGEQIARQTPQQ IVDQVLDMEEGTRFQVLAPVVRTRKGEFVDLFDQLNMQGYSRVRVDGVVHPLSDPPKLKKQEKHDIEVVV DRLTVKASSKQRLTDSVETALRLAEGIVVLDFVDREENAADRERRFSEKLACPNGHALSIDDLEPRSFSF NSPYGACPECTGLGIRKEVDPDLVVPDPELSLEDGAIAPWSMGQSSEYF…	Other enzymes	Rv1638	>Mycobacterium tuberculosis H37Rv|Rv1638|uvrA VADRLIVKGAREHNLRSVDLDLPRDALIVFTGLSGSGKSSLAFDTIFAEGQRRYVESLSAYARQFLGQMDKPDVDFIEGLSPAVSIDQKSTNRNPRSTVGTITEVYDYLRLLYARAGTPHCPTCGERVARQTPQQIVDQVLAMPEGTRFLVLAPVVRTRKGEFADLFDKLNAQGYSRVRVDGVVHPLTDPPKLKKQEKHDIEVVVDRLTVKAAAKRRLTDSVETALNLADGIVVLEFVDHELGAPHREQRFSEKLACPNGHALAVDDLEPRSFSFNSPYGACPECSGLGIRKEVDPELVVPDPDRTLAQGAVAPWSNGHTAEYFTRMMAGLGEALGFDVDTPWRKLPAKARKA…	Information pathways	Non-essential
RHA1_ro01314	>YP_701296.1 ribonuclease E/ G [Rhodococcus jostii RHA1] MADQAPPTNSEPNETATTGSAVPALPEKIRVHALAKLLGVTSKQVLAEAAALGTELRSAQSSLQRDVAER VHAAFTAAQIAPTEPPAAVEPVAKTPAPEPVAEPPAEPVVEVAPEPVAAADVEEAAAEQTPAPAVPTEEA AAQEPVAEEAAVAERDLGRDLFTTASYQVEAPAAEPAVETPPAASQVPLFLQPDLAAVETPPRRRRSRRD AGTPEPTTEQPPVAETREEVPEPAKATDTGTADTESDESDVDGDQPRRRRRGRRGRGRGRGEQQNEQDTD IDTEGAEAEESARESVREEKAAETPTREPEEKPKKDSEEQPAEAEQAEAESGDEETGE…	Other enzymes	Rv2443	>Mycobacterium tuberculosis H37Rv|Rv2443|dctA MTAPLDRAPVTDLPANNKGRDRTHWLYLAVIFAVIAGVIVGLTAPSTGKSLTVLGTVFVNLIKMMIAPVIFCTIVLGIGSVRKAAAVGKVGGLALAYFLTMSSVALGIGLIVGNLLSPGRDLHLRPGAVGSGAALAGQAAESHGIAGFIQQIIPRSLPSALTEGNVLQVLLVALLVGFAVQGLGPAGESILRAVENLQKLVFKVLVMVLWLAPIGAFGAIANIVATTGFNAVTNLLLLMAGFYLTCVVFVFGVLGVLLRIVSGLSIFRLLRYLAREYLLIFATSSSEVVLPRLITKMKHLGVQSSTVGVVVPTGYSFNLDGTAIYLTMASLFIADAMGHRLTWGEQIALLAFM…	Cell wall and cell processes	Non-essential
RHA1_ro06765	>YP_706695.1 recombinase A [Rhodococcus jostii RHA1] MAPQAHDRDKALDLALAQIDKNFGKGSVMRLGEGVRQPIAVIPTGSIALDVALGIGGLPRGRVVEIYGPE SSGKTTVALHAVANAQAAGGIAAFIDAEHALDPDYAQKLGVDTDALLVSQPDTGEQALEIADMLIRSGAL DILVVDSVAALVPRAEIEGEMGDSHVGLQARLMSQALRKMTGALSNSGTTAIFINQLREKIGVMFGSPET TTGGKALKFYSSVRLDVRRIETLKDGTDAVGNRTRVKVVKNKVAPPFKQAEFDILYGLGISKEGSLIDMG VEHGFIRKSGSWYTYEGDQLGQGKENARKFLLENTDIRDEIEKKIKEKLGIGADVTAATDDA…	Other enzymes	Rv2737c	>Mycobacterium tuberculosis H37Rv|Rv2737c|recA MTQTPDREKALELAVAQIEKSYGKGSVMRLGDEARQPISVIPTGSIALDVALGIGGLPRGRVIEIYGPESSGKTTVALHAVANAQAAGGVAAFIDAEHALDPDYAKKLGVDTDSLLVSQPDTGEQALEIADMLIRSGALDIVVIDSVAALVPRAELEGEMGDSHVGLQARLMSQALRKMTGALNNSGTTAIFINQLRDKIGVMFGSPETTTGGKALKFYASVRMDVRRVETLKDGTNAVGNRTRVKVVKNKCLAEGTRIFDPVTGTTHRIEDVVDGRKPIHVVAAAKDGTLHARPVVSWFDQGTRDVIGLRIAGGAIVWATPDHKVLTEYGWRAAGELRKGDRVAQPRRFDG…	Information pathways	Non-essential
RHA1_ro06329	>YP_706264.1 preprotein translocase [Rhodococcus sp. RHA1] MVKRLKHIADHVSSLSPEVEDLTDEQLRAKTEEFRARYRDGETLDELLPEAFAVAREASWRVIDQRHFHV QIMGGAALHFGNIAEMKTGEGKTLTCVLPAYLNAIAGDGVHVVTVNDYLAKRDSEWMGRVHRFLGLDTSV ILSGMSPAERRAAYAADITYGTNNEFGFDYLRDNMTHSLDDLVQRGHSFAVVDEVDSILIDEARTPLIIS GPADASSKWYAEFARIAPLLKRDVHYEVDIRKRTIGVHEAGVELVEDQLGIDNLYEAANSPLVSYLNNAI KAKELYTKDKDYIVREGEVIIVDEFTGRVLVGRRYNEGMHQAIEAKEKVEIKAENQ…	Other enzymes	Rv3240c	>Mycobacterium tuberculosis H37Rv|Rv3240c|secA1 VLSKLLRLGEGRMVKRLKKVADYVGTLSDDVEKLTDAELRAKTDEFKRRLADQKNPETLDDLLPEAFAVAREAAWRVLDQRPFDVQVMGAAALHLGNVAEMKTGEGKTLTCVLPAYLNALAGNGVHIVTVNDYLAKRDSEWMGRVHRFLGLQVGVILATMTPDERRVAYNADITYGTNNEFGFDYLRDNMAHSLDDLVQRGHHYAIVDEVDSILIDEARTPLIISGPADGASNWYTEFARLAPLMEKDVHYEVDLRKRTVGVHEKGVEFVEDQLGIDNLYEAANSPLVSYLNNALKAKELFSRDKDYIVRDGEVLIVDEFTGRVLIGRRYNEGMHQAIEAKEHVEIKAENQ…	Cell wall and cell processes	Essential
RHA1_ro05530	>YP_705468.1 RNA methyltransferase [Rhodococcus jostii RHA1] MSGVETGRVEVENAEAGPTEWGDNPNGVGPWTEEHDTPVPADPRYDPELLAGGDRRNVVDAYRYWTREAI VADIDSRRHPLHVAIENFGHDANIGTVVRTANAFAAAAVHIVGRRRWNRRGAMVTDRYQHVLHHSDVDGL VEFARERGLTIVAVDNTPGSVPLETASLPRDCVLLFGQEGPGVTDQAKKVAAMTVSIAQFGSTRSINAGV AAGIAMHAWVRQHADLDRAW	Other enzymes	Rv0380c	>Mycobacterium tuberculosis H37Rv|Rv0380c|Rv0380c VLLRDGDARNVVDAYRYWTREAIIADIDTRRHPLHVAIENFGHDANIGSVVRTANAFAVHTVHIVGRRRWNRRGAMVTDRYQRLCHHDSTTGLLEFAAGAGLTVVAVDNVPGAARLEQTALPRECLLLFGQEGPGITDDARAGAAVTVSIAQFGSTRSINAGVAAGIAMHAWIRQHADLGRAW	Intermediary metabolism and respiration	Non-essential
RHA1_ro05484	>YP_705422.1 transcriptional regulator [Rhodococcus jostii RHA1] MSTLPSPLPPTELAELDGPQLSALALVLLGSDLDETVVARVLDIEPDRARAAVDALRADGWVDERDTLVL ADHTHLTETLGENRLTTLARRLLTHHVDGGTLTLPVARAVAATGTPSDDLSQFLCAQAELAEPATAVALY AEAGRVGRLGDSAVVAYAEACALNGDLDTAVGLADSVLERSGTVGDAELAAAVRISAAGAAFCGMIDRSA ELYAWLGADRAGADASLAASVLVVAGRLDDAEAVLATSAGAPPTAATAGAALVATGLVQSATASANAALN SLTRALSLPGRASRPRVLPDSPAAITALAALHCGELAHADAVLARARETE…	Transcriptional regulators	Rv0339c	>Mycobacterium tuberculosis H37Rv|Rv0339c|Rv0339c VQHRGCKNRGQAYDASVTDSLTEVPPAARRALLELANAPTVPVKVLITGGIGTGKTTVLAAARDTLRRSGLTVLACPPPDGEPPETALVIDDAQLLTDTELLRLTERVADSRLTVVAAAEAREHHRALRALTMALERDRPRISLGPLPVAEHLRDCTAGLPFLIHAVSARAQAPAQAAKVALIERLRRLDEPTLDTLLMMSLTHELGVSDVAAALGISVTDARGLVDRAHASGLIESSHTAAFLQSVHDAIAQIVGNAHHHEVETSLLRSQLDISPVSAELALRLAEHGLRDERLADILTRYAADTRDASVRCARLYRAAVHAGAKGLTVRLADALARTGDCTAAATLA…	Regulatory proteins	Non-essential
RHA1_ro07210	>YP_707132.1 MoxR family transcriptional regulator [Rhodococcus jostii RHA1] MKNGGAANGSGPQNVTAPNAPSQNAGTQSATTKTVAPNLAADVQTLERAIYEVKRVIVGQDRLVERILVG LLAKGHVLLEGVPGVAKTLAVETFAKVVGGSFSRVQFTPDLVPTDLIGTRIYRQGREEFDTELGPVVANF VLADEINRAPAKVQSALLEVMAERHVSIGGKRYHMPDPFLVMATQNPIENEGVYPLPEAQRDRFLFKILV DYPTVEEEREIVYRMGVDAPEPHQVLDPEELVRLQKVASGVFVHHALVDYVVRVIAATRTPAEFGLPEVD GWIAYGASPRATLGIISSARALALLRGRDYVVPQDVLE…	Transcriptional regulators	Rv1479	>Mycobacterium tuberculosis H37Rv|Rv1479|moxR1 MTSAGGFPAGAGGYQTPGGHSASPAHEAPPGGAEGLAAEVHTLERAIFEVKRIIVGQDQLVERMLVGLLSKGHVLLEGVPGVAKTLAVETFARVVGGTFSRIQFTPDLVPTDIIGTRIYRQGREEFDTELGPVVANFLLADEINRAPAKVQSALLEVMQERHVSIGGRTFPMPSPFLVMATQNPIEHEGVYPLPEAQRDRFLFKINVGYPSPEEEREIIYRMGVTPPQAKQILSTGDLLRLQEIAANNFVHHALVDYVVRVVFATRKPEQLGMNDVKSWVAFGASPRASLGIIAAARSLALVRGRDYVIPQDVIEVIPDVLRHRLVLTYDALADEISPEIVINRVLQTVALP…	Regulatory proteins	Essential
RHA1_ro02583	>YP_702546.1 LuxR family transcriptional regulator [Rhodococcus jostii RHA1] MRDVIDGPLPDIAVRFSKFLADIWPHTALVIFTRECTGRPRKVSGDPSVVERVTIAELDALRTRMTEGTP FDDQTVIAGAKRKVWALLDATGTLLLVLPKPRQRIREVPLVAGAFGVVAVSIRHQVAQASPAYLAESRAA SSERARTIVELTDLHAATLESILSTLRSKDLDDRRSRITASETASSALVTLRSAGESDRNLAEEAVTTAF ARLQGELRPLLQHRPVRVDYVDPPVDGRALPGEVASAARAVVRSAVLAFAAQAALERIRIAWDCDGANLL VEVRDDGDGGLDTDALVRQLSGRVHTLGGRIDVESVDG…	Transcriptional regulators	-	-	-	-
RHA1_ro08831	>YP_708033.1 IclR family transcriptional regulator (plasmid) [Rhodococcus jostii RHA1] MRLYGESSGRAFRKRESPTLVVEPNELHEPRGSVARAAVILRCLVSSPNPLRVSELAELSGLAYTTVHRA LGSLRAEGLVEQGGPNGGYLLGPLAALLGQAHAKQISSALDAHVGPHLQILRDESKETASLAVQVGRRWM YSRHVESMQEIRRTPELGRTHPLHAGASGRAFLSCLSKEEAEVFLEGPLEKETGRTMVDHDQLLEEIERV RKHGYALGFEETVSGASGIAAPVRASQGDAVGVLVISGPSMRLTGDRLLALAPLLQRRVAILEQQLSGAS DDAR	Transcriptional regulators	Rv2989	>Mycobacterium tuberculosis H37Rv|Rv2989|Rv2989 VRQHSGIGVLDKAVGVLHAVAESPCGLAELCDRTDLPRATAYRLAAALEVHRLLGRGQDGHWRLGPAITELATHVDDPLLVACAAVLPQLRDATGESVQVYRREGTSRVCVAALEPAAGLRDTVPVGARLPMTAGSGAKVLLAHTDAATQAAVLPKAVFSARALAEVCRRGWAQSVAEREPGVASVSAPVRDGRGVVIAAISVSGPIDRMGRRPGVRWAADLLSAADALTRRL	Regulatory proteins	Non-essential
RHA1_ro08900	>YP_708102.1 GntR family transcriptional regulator (plasmid) [Rhodococcus jostii RHA1] MSGTETETAGARKLQRGSGETLWQQLQADLQRRLREGEFTDAFPGELELRDQYGVSRHTVRAAVRALREE GIVVASRGRSTRLNADAEITQPLGALYSLFASVEASNLRQHSIVRRLDIRADAHVAIRLGLEESAPLLYL ERLRLAGELPLAHDCAWLPASIASPLLDVDFSHTGLYDELASRCGVRLTGGSEQIRAVVPSTAQHKLLGT TPDVAAMKVERIGTSNGTPVEWRTSLIRGDRFSVLADFSARTGYSLNLSAANVP	Transcriptional regulators	-	-	-	-
RHA1_ro00318	>YP_700312.1 transcriptional regulator [Rhodococcus jostii RHA1] MQGIERGLRVLEAVAESQPVGVGELSRTLQLPKSTVQRTLQALASAGWIRSDGSEYTRWKLTSRALAVGR RGWDKGDLRTVALEPMRELRDLTNETITLQVRDGAERVVQIERMDSHQAVRTFIKVGSTWQLPHTSGGMA IMACLPDDEVDRILSSPIQQLTPQTDTDPESIRKKIEEIRRVGYAVNVNQNRMGVCAVGAAVLGEGGCPV GGIGISMPETRFDENRVPWWGKQVSDTAANVSSLL	Transcriptional regulators	-	-	-	-
RHA1_ro00765	>YP_700758.1 IclR family transcriptional regulator [Rhodococcus jostii RHA1] MPARPHRTVDRVIEILETVSLSPRGVTLAELTTALDAAKSSVQELTNGLLARGYLLEEERRFHLGPGPFV LAARANKLAALSLDHQFVAELGEVLGCTVLVAVRVGDAIVFTDLAGEESPSLTFVARTHARRPLYTTAAG KTVLANVPDDEMYRLLDLAAPEQASEVRQFLTELPEIRSRRLAFNRGVTLADAYAVATPLLAPDGSLIAA ISAAVDASAAEGLDDIGEKLKKAVASLGPQYGLKLD	Transcriptional regulators	-	-	-	-
RHA1_ro04321	>YP_704269.1 transcriptional regulator [Rhodococcus jostii RHA1] MQQIAHNMHTDEQYSQGAHVDDVLARAGIFQGVEPSAVAALTKQLQPVDFPRGHVIFNEGEPGDRLYIIV SGKVKIGRRSPDGRENLLTIMGPSDMFGELSIFDPGPRTSTATTVTEVRAVSMDREALKAWIDHRPEIAE QLLRVLARRLRRTNNNLADLIFTDVPGRVAKALLQLAQRFGTQEAGSLRVTHDLTQEEIAQLVGASRETV NKALADFAHRGWLRLEGKSVLISDSERLARRAR	Transcriptional regulators	Rv3676	>Mycobacterium tuberculosis H37Rv|Rv3676|crp VDEILARAGIFQGVEPSAIAALTKQLQPVDFPRGHTVFAEGEPGDRLYIIISGKVKIGRRAPDGRENLLTIMGPSDMFGELSIFDPGPRTSSATTITEVRAVSMDRDALRSWIADRPEISEQLLRVLARRLRRTNNNLADLIFTDVPGRVAKQLLQLAQRFGTQEGGALRVTHDLTQEEIAQLVGASRETVNKALADFAHRGWIRLEGKSVLISDSERLARRAR	Regulatory proteins	Growth defect
RHA1_ro02107	>YP_702072.1 transcriptional regulator [Rhodococcus jostii RHA1] MTKLDKAAKPDGRKRRWREHKIARREELVDGTIAAIRLRGRDIGMDEIASEIGVSKTVLYRYFADKSDLT NATMARYVETTLAPRIYEAIGGDLDDFELTRATITAYVETVASDPDVYLYIMANGSGPGRETVADSERMI AEVLSTVLGERLRQMEMDSGGAVPWAYGIVGGVQLATHWWISNRSMSVEDLINYLTMMTWGGVTGIAAVN GSPARFNAIPHPLRPPAAEAD	Transcriptional regulators	Rv0472c	>Mycobacterium tuberculosis H37Rv|Rv0472c|Rv0472c VAERIPAVTVKTDGRKRRWHQHKVERRNELVDGTIEAIRRHGRFLSMDEIAAEIGVSKTVLYRYFVDKNDLTTAVMMRFTQTTLIPNMIAALSADMDGFELTREIIRVYVETVAAQPEPYRFVMANSSASKSKVIADSERIIARMLAVMLRRRMQEAGMDTGGVEPWAYLIVGGVQLATHSWMSDPRMSSDELIDYLTMLSWSALCGIVEAGGSLEKFREQPHPSPIVPAWGQV	Regulatory proteins	Non-essential
RHA1_ro02712	>YP_702675.1 TetR family transcriptional regulator [Rhodococcus jostii RHA1] MTATKISPRDRLLKAADDLFFKEGIRAVGINRILDEAQTPIMTLYRHFGSKDGLAAAYLERRGERNAEEV ASELAKRASTPREKILATFDIIVEGLEQGEFRGCPFINATVEMASPDHEVAKIARRYKEAGRQWFAEFAA EAGVPDPAGLAIQLTVLLDGAAAAAALYQDSSGATYARSAAEALVDAALAAASTGSTGDDVCAPAVAD	Transcriptional regulators	Rv3173c	>Mycobacterium tuberculosis H37Rv|Rv3173c|Rv3173c MPPVTRTTEPPRRGGRGARQRILKAAAELFYCEGINATGVELIANKASVSKRTLYQHFPSKSALVEEYLRGLRQAAGEADKMPKASNATPRERLLALFDRPNRGDGRMRGCPFHNAAVEAAGEMPGVERIVHSHKRDYIKGLARLAREAGAAHPRSLGNQLAVLFEGAAALSTSLDDAGPWAHARAAAEVLIDQATARPV	Regulatory proteins	Non-essential
RHA1_ro04482	>YP_704426.1 TetR family transcriptional regulator [Rhodococcus jostii RHA1] MTTSSRSRSSTVAAATLGEDDLSSNAQKERRKRILDATLALASKGGYEAVQMRAVAERADVAVGTLYRYF PSKVHLLVSALAREFERIDSRGKNPPGRNPLERMQLILSQITRAMQRDPLLTEAMTRAFMFADASAAAEV DQVGKLMDRLFARAMTDTEPTEDQLAVARVISDVWLSNLVAWLTRRSSATDVANRLELTVELLLGDGSRR PE	Transcriptional regulators	Rv3574	>Mycobacterium tuberculosis H37Rv|Rv3574|kstR VAVLAESELGSEAQRERRKRILDATMAIASKGGYEAVQMRAVADRADVAVGTLYRYFPSKVHLLVSALGREFSRIDAKTDRSAVAGATPFQRLNFMVGKLNRAMQRNPLLTEAMTRAYVFADASAASEVDQVEKLIDSMFARAMANGEPTEDQYHIARVISDVWLSNLLAWLTRRASATDVSKRLDLAVRLLIGDQDSA	Regulatory proteins	Non-essential
RHA1_ro08612	>YP_707814.1 TetR family transcriptional regulator (plasmid) [Rhodococcus jostii RHA1] MGNAEGNALQKRAIATRQAVVAAAAEVFNRLGYVKAGLQEIISESGVTKGSLYFHFSSKEQLARAVIDEG CANLESACSQQFDSRTPALETLIGISYVMIHPSNNDDLVLAAFRLLNEMGDFRGTGNVVFDQWISTYQAL AARAVEEGDFRADTNPDEAGRLLLEMTFGTRLLGSVSQ	Transcriptional regulators	Rv3208	>Mycobacterium tuberculosis H37Rv|Rv3208|Rv3208 MSDLAKTAQRRALRSSGSARPDEDVPAPNRRGNRLPRDERRGQLLVVASDVFVDRGYHAAGMDEIADRAGVSKPVLYQHFSSKLELYLAVLHRHVENLVSGVHQALSTTTDNRQRLHVAVQAFFDFIEHDSQGYRLIFENDFVTEPEVAAQVRVATESCIDAVFALISADSGLDPHRARMIAVGLVGMSVDCARYWLDADKPISKSDAVEGTVQFAWGGLSHVPLTRS	Regulatory proteins	Non-essential
RHA1_ro00156	>YP_700150.1 TetR family transcriptional regulator [Rhodococcus jostii RHA1] MAKQVVSDSSRKRRRPTKQGAVLSEQLIMETALRLLRHHGSAGLSVRRLGAALGADPSTLYRYFRGIDDL TLAIADELIGRSFHGWEPTGDWWRDLHSLGIRSHAAYLDHPQAAVLSASRVSGRTSEKAAVDTILGVLRE AGFPDGAAVRLYRAFVDQMLAFAALDGAELALPDDVRESDRQLWRSSYAQLPAETHPHIAATAGLLVDLS DRSAYPDALELLLDGARALLHRLDAKRESATS	Transcriptional regulators	Rv1816	>Mycobacterium tuberculosis H37Rv|Rv1816|Rv1816 LCQTCRVGKRRDAREQIEAKIVELGRRQLLDHGAAGLSLRAIARNLGMVSSAVYRYVSSRDELLTLLLVDAYSDLADTVDRARDDTVADSWSDDVIAIARAVRGWAVTNPARWALLYGSPVPGYHAPPDRTAGVATRVVGAFFDAIAAGIATGDIRLTDDVAPQPMSSDFEKIRQEFGFPGDDRVVTKCFLLWAGVVGAISLEVFGQYGADMLTDPGVVFDAQTRLLVAVLAEH	Regulatory proteins	Non-essential
RHA1_ro00342	>YP_700336.1 LysR family transcriptional regulator [Rhodococcus jostii RHA1] MNMSLAHLVALRELARRGTMVAVAEELGYTAGAVSQQIAALEKAVGSRLVTRVGRNVVLTDSGTVLAEHA VKILSAEQTALDALRAVHDDVAAPLLLGTFGSTAAALLPPVVAAAQRKYPHLALSSRELDVDEAATAVQR GQVDVAFGLDYPNSPMPRTPDIEMITLRSERFGLAVSSGAYGIRTEGTIDLREAAEWNWILPPAETQFGR AVRIACRQEGFEPIVRHEIVDTAVSLALAGKGLGAAPVTDMMIRLNSSVPIIRVDLEQEIGRRIVLIRLA GSETRPTVRAITDIVRAAVDPASTAGEKI	Transcriptional regulators	-	-	-	-
RHA1_ro00766	>YP_700759.1 TetR family transcriptional regulator [Rhodococcus jostii RHA1] MTEQITDAPNRLERRKARTRAALVRAAQSFMAAGKLTAPILEITQAADVGMGSFYNHFQTKEELFHAAVE EALDRHGAILDELTADLDDPAQIFAQSFRLTGRLHRRNPELSKVLLRDGPSLVSSDKGLAPRARRDIEAA ARAGRFSVRDPELALTITAGAALCLGQLLHEHPERDDAEDTDQVTEDLLRMFGVSADEAHEICRRPLPDA DDQP	Transcriptional regulators	Rv0067c	>Mycobacterium tuberculosis H37Rv|Rv0067c|Rv0067c LAPTDRRVRADAARNRARVLEVAYQTFAADGLSVPVDEIARRAGVGAGTVYRHFPTKEALFQAVIADRMHRIIDKGHALLKSKHPGDALFAFLRSMVLQWGATDRGLVEALAGVGIEISSAAPEAEADFLDLLTDLLRAAQRAGTVRPDVDVLEVKTLLVGCQAMQSYNAELAAKVTDVALDGLRANRK	Regulatory proteins	Non-essential
RHA1_ro03446	>YP_703407.1 PadR family transcriptional regulator [Rhodococcus jostii RHA1] MNRITRLGRATQGVDVLELAILGLLHESPMHGYELRKRLTGLLGAFRAFSYGSLYPTLRRMQADGLIAED AGPPGTVKRRARRVYQLTPIGKERFKELVADTGPQNYTDDGFGVHLAFFSRTPAEARMRILEGRRRQVEE RREALRDAIGKASGTLDRYTKQLHQLGLESSEREVRWLNELIAAEQSTATPKKKGEPDHG	Transcriptional regulators	Rv3488	>Mycobacterium tuberculosis H37Rv|Rv3488|Rv3488 MREFQRAAVRLHILHHAADNEVHGAWLTQELSRHGYRVSPGTLYPTLHRLEADGLLVSEQRVVDGRARRVYRATPAGRAALTEDRRALEELAREVLGGQSHTAGNGT	Conserved hypotheticals	Non-essential
RHA1_ro05197	>YP_705136.1 transcriptional regulator [Rhodococcus jostii RHA1] MAGGTKRLPRAVREQQMLDAAVDVFSDRGFHETSMDAIAAKAEISKPMLYLYYGSKDELFAACIQREGLR FVEALAPAGDPGLSPREQLRRALEGFLGFVGKHRKSWMVLYRQAMGQQAFVGSVQSSRDRLIELTAHLLE SSTKDPEPGQDFELIAIALVGAGEAVADRVAGGEIEVDAAADLLESLAWRGLAGKKKPE	Transcriptional regulators	Rv0238	>Mycobacterium tuberculosis H37Rv|Rv0238|Rv0238 MAGGTKRLPRAVREQQMLDAAVQMFSVNGYHETSMDAIAAEAQISKPMLYLYYGSKEDLFGACLNREMSRFIDALRSSINFDQSPKDLLRNTIVSFLRYIDANRASWIVMYTQATSSQAFAHTVREGREQIVQLVAELVRAGTRGPLTDAEIEMMAVALVGAGEAVATRLGIGDTDVDEAAEMMINLFWLGLKGAPVDRLETGH	Regulatory proteins	Non-essential
RHA1_ro04884	>YP_704823.1 TetR family transcriptional regulator [Rhodococcus jostii RHA1] MPSPDDTEVTVARLTSMSSAEEPLTAGRDGLLSLLRNGQLPSRGAKAPQRERYQRIVAAAMELASEGGYD AVQMRAIADRAGVALGTVYRYFPSKNHMLVMGLLMVFEGMRSRFEDVAIPGDTPSERILFVLRKNTEVLE KDRPRYEALVRAFMFADASASAELDAFGALMTEMFAKTIGVEQISDDQLNAIRVIGDVWMSSLVSWVAGR ISVDEVMAHLGLAVRLVFRRLGG	Transcriptional regulators	Rv3574	>Mycobacterium tuberculosis H37Rv|Rv3574|kstR VAVLAESELGSEAQRERRKRILDATMAIASKGGYEAVQMRAVADRADVAVGTLYRYFPSKVHLLVSALGREFSRIDAKTDRSAVAGATPFQRLNFMVGKLNRAMQRNPLLTEAMTRAYVFADASAASEVDQVEKLIDSMFARAMANGEPTEDQYHIARVISDVWLSNLLAWLTRRASATDVSKRLDLAVRLLIGDQDSA	Regulatory proteins	Non-essential
RHA1_ro06150	>YP_706085.1 30S ribosomal protein S5 [Rhodococcus jostii RHA1] MPGRQRRDGGSGPAGQNGPNTGDNRGGGDRRGGGRDDRRGGQSAEKSNHIERVVTINRVSKVVKGGRRFS FTALVIVGDGNGLVGVGYGKAKEVPAAIQKGVEEARKSFFRVPMIGSTITHPVQGEAAAGVVMLRPASPG TGVIAGGAVRAVLECAGIHDILSKSLGSDNAINVVHATVAALKGLQRPEEVAARRGLALEDVAPAGMLRA RAQAGSVK	Ribosome proteins	Rv0721	>Mycobacterium tuberculosis H37Rv|Rv0721|rpsE MAEQPAGQAGTTDNRDARGDREGRRRDSGRGSRERDGEKSNYLERVVAINRVSKVVKGGRRFSFTALVIVGDGNGMVGVGYGKAKEVPAAIAKGVEEARKSFFRVPLIGGTITHPVQGEAAAGVVLLRPASPGTGVIAGGAARAVLECAGVHDILAKSLGSDNAINVVHATVAALKLLQRPEEVAARRGLPIEDVAPAGMLKARRKSEALAASVLPDRTI	Information pathways	Essential
RHA1_ro03432	>YP_703393.1 30S ribosomal protein S6 [Rhodococcus jostii RHA1] MRHYELMVILDPSLDERTVAPSLDTFLNVVRQDGGKIDKVDVWGKRRLAYEILKHSEGIYAVIDISATPA TVAELDRQLGLNESVLRTKVLRHNK	Ribosome proteins	Rv0053	>Mycobacterium tuberculosis H37Rv|Rv0053|rpsF MRPYEIMVILDPTLDERTVAPSLETFLNVVRKDGGKVEKVDIWGKRRLAYEIAKHAEGIYVVIDVKAAPATVSELDRQLSLNESVLRTKVMRTDKH	Information pathways	Essential
RHA1_ro01923	>YP_701892.1 30S ribosomal protein S7 [Rhodococcus jostii RHA1] MPRKGPAPKRPLINDPVYGSPLVTQLVNKILLDGKKSTAERIVYEALEQAREKTGTDPVVTLKRALDNVK PALEVRSRRVGGATYQVPVEVRPGRSTTLALRWLVTFSRQRREKTMVERLANELLDASNGLGAAVKRRED THKMAEANKAFAHYRW	Ribosome proteins	Rv0682	>Mycobacterium tuberculosis H37Rv|Rv0682|rpsL MPTIQQLVRKGRRDKISKVKTAALKGSPQRRGVCTRVYTTTPKKPNSALRKVARVKLTSQVEVTAYIPGEGHNLQEHSMVLVRGGRVKDLPGVRYKIIRGSLDTQGVKNRKQARSRYGAKKEKG	Information pathways	Essential
RHA1_ro06654	>YP_706585.1 30S ribosomal protein S15 [Rhodococcus jostii RHA1] MALTTEEKKQVLSEYGLHETDTGSPEAQVAMLTKRIVDLTEHLKMHKHDHHSRRGLLLLVGRRRRLLKYV QKVDIERYRSLIERLGLRR	Ribosome proteins	Rv2785c	>Mycobacterium tuberculosis H37Rv|Rv2785c|rpsO VALTAEQKKEILRSYGLHETDTGSPEAQIALLTKRIADLTEHLKVHKHDHHSRRGLLLLVGRRRRLIKYISQIDVERYRSLIERLGLRR	Information pathways	Non-essential
RHA1_ro06535	>YP_706466.1 30S ribosomal protein S16 [Rhodococcus jostii RHA1] MAVKIKLTRLGKIRNPQYRIVVADSRTRRNGRAIETIGKYHPKEEPSLIEVDSERAQYWLGVGAQPTEPV EAILKITGDWQKFKGLPGAEGTLRVKEAKPSKLELFQAALAQAENEPVGEAITPKKKKAKAEDAEAAADA PAEAAAESEAADK	Ribosome proteins	Rv2909c	>Mycobacterium tuberculosis H37Rv|Rv2909c|rpsP MAVKIKLTRLGKIRNPQYRVAVADARTRRDGRAIEVIGRYHPKEEPSLIEINSERAQYWLSVGAQPTEPVLKLLKITGDWQKFKGLPGAQGRLKVAAPKPSKLEVFNAALAAADGGPTTEATKPKKKSPAKKAAKAAEPAPQPEQPDTPALGGEQAELTAES	Information pathways	Growth defect
RHA1_ro01978	>YP_701947.1 50S ribosomal protein L1 [Rhodococcus jostii RHA1] MAKRSKAYLAAAEKIDFDKLYSPLQAAKLAKETSSSKMDATVEVAVRLGVDPRKADQMVRGTVNLPHGTG KTARVIVFAVGEKAAEAEAAGADAVGAEDLIERIQGGWLDFDAAIATPDQMAKVGRIARVLGPRGLMPNP KTGTVTADVTKAVADIKGGKINFRVDKQANLHFVIGKASFDDAKLVENYGAALDEILRAKPSSAKGRYVK KVTVSTTTGPGIPVDPNRTRNLLEDADA	Ribosome proteins	Rv0641	>Mycobacterium tuberculosis H37Rv|Rv0641|rplA MSKTSKAYRAAAAKVDRTNLYTPLQAAKLAKETSSTKQDATVEVAIRLGVDPRKADQMVRGTVNLPHGTGKTARVAVFAVGEKADAAVAAGADVVGSDDLIERIQGGWLEFDAAIATPDQMAKVGRIARVLGPRGLMPNPKTGTVTADVAKAVADIKGGKINFRVDKQANLHFVIGKASFDEKLLAENYGAAIDEVLRLKPSSSKGRYLKKITVSTTTGPGIPVDPSITRNFAGE	Information pathways	Essential
RHA1_ro06145	>YP_706080.1 50S ribosomal protein L5 [Rhodococcus jostii RHA1] MTSTENKIQPRLKTRYREEIKAALNTEFDYANVMQIPGVVKVVVNMGVGDAARDAKLINGAVNDLALITG QKPEIRKARKSIAQFKLREGMPIGARVTLRGDRMWEFLDRLVSVALPRIRDFRGLSGNQFDGNGNYTFGL NEQSMFHEIDVDKIDRPRGMDITVVTTATNNEEGRALLKHLGFPFKEN	Ribosome proteins	Rv0715	>Mycobacterium tuberculosis H37Rv|Rv0715|rplX MKVHKGDTVLVISGKDKGAKGKVLQAYPDRNRVLVEGVNRIKKHTAISTTQRGARSGGIVTQEAPIHVSNVMVVDSDGKPTRIGYRVDEETGKRVRISKRNGKDI	Information pathways	Essential
RHA1_ro03429	>YP_703390.1 50S ribosomal protein L9 [Rhodococcus jostii RHA1] MKLILTADVDNLGAPGDTVEVKDGYGRNYLLPRGLAIVATRGAEKQVEGIRRAQEARAVRGLDHAKELKD AIEGLENISLSVKTAGDSGKLFGSVTAADVAGAIKAAGGPVVDKRNLELPKAHIKATGKHAIVVNLHPDV VAKFHLNVVGA	Ribosome proteins	Rv0056	>Mycobacterium tuberculosis H37Rv|Rv0056|rplI MKLILTADVDHLGSIGDTVEVKDGYGRNFLLPRGLAIVASRGAQKQADEIRRARETKSVRDLEHANEIKAAIEALGPIALPVKTSADSGKLFGSVTAADVVAAIKKAGGPNLDKRIVRLPKTHIKAVGTHFVSVHLHPEIDVEVSLDVVAQS	Information pathways	Non-essential
RHA1_ro01976	>YP_701945.1 50S ribosomal protein L10 [Rhodococcus jostii RHA1] MAKPEKVSAVAEITEQFKGSTAAVITEYRGLTVGNITTLRRALGEGATYSVAKNTLVKRAAAEAGVEGLD DLFVGPTAIAFIKGEPVDAAKALKNFAKDNKALIIKGGYMDGAALSVDEVNKIADLESREILLAKLAGAM KGNLAKAAGLFNAPASQVARLAAALQEKKAAEGGAAEAPAEAAAES	Ribosome proteins	Rv0651	>Mycobacterium tuberculosis H37Rv|Rv0651|rplJ MARADKATAVADIAAQFKESTATLITEYRGLTVANLAELRRSLTGSATYAVAKNTLIKRAASEAGIEGLDELFVGPTAIAFVTGEPVDAAKAIKTFAKEHKALVIKGGYMDGHPLTVAEVERIADLESREVLLAKLAGAMKGNLAKAAGLFNAPASQLARLAAALQEKKACPGPDSAE	Information pathways	Essential
RHA1_ro06148	>YP_706083.1 50S ribosomal protein L6 [Rhodococcus jostii RHA1] MSRIGKIPVTVPGGVDVSIDGQDVTVKGPKGSLALTISEPIAIAKNDDGTLSVTRPDDERRSRALHGLSR TLVQNLITGVTDGYTTKMEIHGVGYRVALKGKDLEFALGYSHPVPIEAPEGITFAVESPTKFSVSGIDKQ KVGQISANIRRLRRPDPYKGKGVRYEGEQIRRKVGKTGK	Ribosome proteins	Rv0719	>Mycobacterium tuberculosis H37Rv|Rv0719|rplF MSRIGKQPIPVPAGVDVTIEGQSISVKGPKGTLGLTVAEPIKVARNDDGAIVVTRPDDERRNRSLHGLSRTLVSNLVTGVTQGYTTKMEIFGVGYRVQLKGSNLEFALGYSHPVVIEAPEGITFAVQAPTKFTVSGIDKQKVGQIAANIRRLRRPDPYKGKGVRYEGEQIRRKVGKTGK	Information pathways	Essential
RHA1_ro06163	>YP_706098.1 50S ribosomal protein L17 [Rhodococcus jostii RHA1] MPKPKKGARFGGSASHQKAIFANLATALFEHGRITTTESKAKALRPYAEKLVTHAKAGTLAHRREVLKVI RNKDVVHTLFAEIGPFYADRDGGYTRIIKTVPRKGDNAPMAIIELVKEKTVTSEADRARRVKASQDAPAA APAEENVVEAVEAEATDAEVENADAVVEAIEDETATAADAPEAEEAKKD	Ribosome proteins	Rv3456c	>Mycobacterium tuberculosis H37Rv|Rv3456c|rplQ MPKPTKGPRLGGSSSHQKAILANLATSLFEHGRITTTEPKARALRPYAEKLITHAKKGALHNRREVLKKLRDKDVVHTLFAEIGPFFADRDGGYTRIIKIEARKGDNAPMAVIELVREKTVTSEANRARRVAAAQAKAKKAAAMPTEESEAKPAEEGDVVGASEPDAKAPEEPPAEAPEN	Information pathways	Growth defect
RHA1_ro01085	>YP_701070.1 cell division protein FtsZ [Rhodococcus jostii RHA1] MTPPHNYLAVIKVVGIGGGGVNAVNRMIEQGLKGVEFIAVNTDAQALLMSDADVKLDVGRELTRGLGAGA DPEVGRKAAEDHKDEIEEVLKGADMVFVTAGEGGGTGTGGAPVVASIARKLGALTVGVVTRPFSFEGKRR GGQADTGIQSLRESCDTLIVIPNDRLLQLGDAAVSLMDAFRSADEVLLNGVQGITDLITTPGLINVDFAD VKGVMSGAGSALMGIGSSRGEGRAIKAAESAINSPLLEASMEGARGVLLSIAGGSDLGLFEINEAASLVQ EAAHIDANIIFGTVIDDSLGDEVRVTVIAAGFDGGAPARRPVESGAAGR…	Cell division related proteins	Rv2150c	>Mycobacterium tuberculosis H37Rv|Rv2150c|ftsZ MTPPHNYLAVIKVVGIGGGGVNAVNRMIEQGLKGVEFIAINTDAQALLMSDADVKLDVGRDSTRGLGAGADPEVGRKAAEDAKDEIEELLRGADMVFVTAGEGGGTGTGGAPVVASIARKLGALTVGVVTRPFSFEGKRRSNQAENGIAALRESCDTLIVIPNDRLLQMGDAAVSLMDAFRSADEVLLNGVQGITDLITTPGLINVDFADVKGIMSGAGTALMGIGSARGEGRSLKAAEIAINSPLLEASMEGAQGVLMSIAGGSDLGLFEINEAASLVQDAAHPDANIIFGTVIDDSLGDEVRVTVIAAGFDVSGPGRKPVMGETGGAHRIESAKAGKLTSTLFEPVDAVS…	Cell wall and cell processes	Essential
RHA1_ro01080	>YP_701065.1 cell division initiation protein [Rhodococcus jostii RHA1] MPLTPADVHNVAFSKPPIGKRGYNEDEVDAFLDLVEQELSRLIEENADLRQRVGELDKELADAKKAPRSG SAAPTPAPKAEPARVVEQPKAPAPAPAPAAAAAAAPAQGADAHMQAAKVLGLAQEMADRLTSDAKTESEQ LLGNARTNSEQLVSDARTRSETMIADARQKSEALITDAQTRSETQLRQAKEKADALQADAEKKHTEIMAT INQQRSVLEGRIEQLKTFEREYRVRLKSYLESQLEELEQRGSAVPVDGGQDSFAQGGSQSNYSQSYAKGN S	Cell division related proteins	Rv2145c	>Mycobacterium tuberculosis H37Rv|Rv2145c|wag31 MPLTPADVHNVAFSKPPIGKRGYNEDEVDAFLDLVENELTRLIEENSDLRQRINELDQELAAGGGAGVTPQATQAIPAYEPEPGKPAPAAVSAGMNEEQALKAARVLSLAQDTADRLTNTAKAESDKMLADARANAEQILGEARHTADATVAEARQRADAMLADAQSRSEAQLRQAQEKADALQADAERKHSEIMGTINQQRAVLEGRLEQLRTFEREYRTRLKTYLESQLEELGQRGSAAPVDSNADAGGFDQFNRGKN	Cell wall and cell processes	Essential
RHA1_ro05981	>YP_705916.1 ATPase [Rhodococcus jostii RHA1] MPVLSESAVRSALARVQDPEIRKPITELGMVKSVDIASDDSVDIAIYLTTAGCPMRTEISDRVTKAVADV PGVGAIRVELDVMSDEQRTELRKSLRGDSAEPVIPFAQPGSLTRVYAVASGKGGVGKSSVTVNLAAALAA RGLSVGVLDADIYGHSVPRMLGTDAKPTQVERMIMPPVAHDVKMISIAQFTQGNTPVVWRGPMLHRALQQ FLADVFWGDLDVLLLDLPPGTGDVAISVAQLIPGAEILVVTTPQQAAAEVAERAGAIALQTRQRIVGVVE NMSWMDMPDGSRMDIFGSGGGQAVADRLTKAVGAKVPLLGQIPLEQAVREGGDGGVPIVLGHPDSPAAT…	Cell division related proteins	Rv1229c	>Mycobacterium tuberculosis H37Rv|Rv1229c|mrp MPSRLHSAVMSGTRDGDLNAAIRTALGKVIDPELRRPITELGMVKSIDTGPDGSVHVEIYLTIAGCPKKSEITERVTRAVADVPGTSAVRVSLDVMSDEQRTELRKQLRGDTREPVIPFAQPDSLTRVYAVASGKGGVGKSTVTVNLAAAMAVRGLSIGVLDADIHGHSIPRMMGTTDRPTQVESMILPPIAHQVKVISIAQFTQGNTPVVWRGPMLHRALQQFLADVYWGDLDVLLLDLPPGTGDVAISVAQLIPNAELLVVTTPQLAAAEVAERAGSIALQTRQRIVGVVENMSGLTLPDGTTMQVFGEGGGRLVAERLSRAVGADVPLLGQIPLDPALVAAGDSGVPLVL…	Intermediary metabolism and respiration	Essential
RHA1_ro10013	>YP_708364.1 chromosome partitioning protein ParA (plasmid) [Rhodococcus jostii RHA1] MSMHVVETSTAEQQELPVSFGFFNGKGGVGKTSCAANCGGLLAAAGYRVLIGDFDPQGNLCRDLGYDKRD GSELFTALLQGSAPPIVHNVGGRENLDVVPGGPAMFDLAAVMVSRQQRQGGKRLGQLVRAMLLQVAHNYD VIIFDTPPGDLTIMEALMEVVQAVVIPVRADDASLDGLETIAGQFSATRDGDPDRNLPAVNPRLQLAGIC LFGVGSRSTKLTAKIRQSVNEMIGDAAPIFESRIRTMESTAYDARREGLLVHELEQQTEVAKVARFAALK KGAKPTDQILSRNASGLAEDYAELTREIL…	Cell division related proteins	Rv1708	>Mycobacterium tuberculosis H37Rv|Rv1708|Rv1708 LPAGLPGQASVAVRLSCDVPPDARHHEPRPGMTDHPDTGNGIGLTGRPPRAIPDPAPRSSHGPAKVIAMCNQKGGVGKTTSTINLGAALGEYGRRVLLVDMDPQGALSAGLGVPHYELDKTIHNVLVEPRVSIDDVLIHSRVKNMDLVPSNIDLSAAEIQLVNEVGREQTLARALYPVLDRYDYVLIDCQPSLGLLTVNGLACTDGVIIPTECEFFSLRGLALLTDTVDKVRDRLNPKLDISGILITRYDPRTVNSREVMARVVERFGDLVFDTVITRTVRFPETSVAGEPITTWAPKSAGALAYRALARELIDRFGM	Cell wall and cell processes	Essential
RHA1_ro01082	>YP_701067.1 hypothetical protein RHA1_ro01082 [Rhodococcus jostii RHA1] MSSLHKFKAYFGMVPLDDYEDEYLDEPEPARRPARPARDSGRDPYLDRDDRDFAEPAFSKAAYAPGRRDD LDDDFDRYDGPRHSSRVEPVAVRSARPSASGAVRGSTRGALAVDTRSERVESRRGPLFDEGGPLSKITTL RPRDYGEARTIGERFRDGTPVIMDLVEMSNADAKRLVDFAAGLAFALRGSFDKVATKVFLLSPADIDVSA EERRRIAETGFYSQK	Cell division related proteins	Rv2147c	>Mycobacterium tuberculosis H37Rv|Rv2147c|Rv2147c VNSHCSHTFITDNRSPRARRGHAMSTLHKVKAYFGMAPMEDYDDEYYDDRAPSRGYARPRFDDDYGRYDGRDYDDARSDSRGDLRGEPADYPPPGYRGGYADEPRFRPREFDRAEMTRPRFGSWLRNSTRGALAMDPRRMAMMFEDGHPLSKITTLRPKDYSEARTIGERFRDGSPVIMDLVSMDNADAKRLVDFAAGLAFALRGSFDKVATKVFLLSPADVDVSPEERRRIAETGFYAYQ	Conserved hypotheticals	Essential
RHA1_ro06757	>YP_706687.1 phage shock protein [Rhodococcus jostii RHA1] MANPFVKGWKYLMALFNSKIDEKADPKVQIQQAIEDAQRQHQALSQQAASVIGNQRQLEMKLSRQLDEVE KLNANARQAVNLADQAQAAGDTEKAIQYTNAAEAFAAQLVTAEQGVEDLKALHDQSLQAAAQAKKAVEQN AMALQAKVAERTKLLSQLEQAKMQERVSESLRSMDSTLSAPGNTPSLDAVRDKIERRYADALGSAELAQN SVSGRMMEVQQASIQMAGHSRLEQIRASMKGDALPSGGAVNAPATPASPNLDKQPPAAGQTGAAQ	Stress response proteins	Rv2744c	>Mycobacterium tuberculosis H37Rv|Rv2744c|35kd_ag MANPFVKAWKYLMALFSSKIDEHADPKVQIQQAIEEAQRTHQALTQQAAQVIGNQRQLEMRLNRQLADIEKLQVNVRQALTLADQATAAGDAAKATEYNNAAEAFAAQLVTAEQSVEDLKTLHDQALSAAAQAKKAVERNAMVLQQKIAERTKLLSQLEQAKMQEQVSASLRSMSELAAPGNTPSLDEVRDKIERRYANAIGSAELAESSVQGRMLEVEQAGIQMAGHSRLEQIRASMRGEALPAGGTTATPRPATETSGGAIAEQPYGQ	Conserved hypotheticals	Non-essential
RHA1_ro06324	>YP_706259.1 response regulator, two-component system [Rhodococcus jostii RHA1] MKPRILVVDDDTALAEMLTIVLRGEGFDPYVVGDGTQALTAVRETRPDLVLLDLMLPGMNGIDVCRVLRA DSGVPIVMLTAKTDTVDVVLGLESGADDYIMKPFKPKELVARVRARLRRTEDEPAELLSIADIVIDVPAH KVSRGEELISLTPLEFDLLVALARKPRQVFTREVLLEQVWGYRHAADTRLVNVHVQRLRAKVETDPENPE VVLTVRGVGYKAGPP	Stress response proteins	Rv3246c	>Mycobacterium tuberculosis H37Rv|Rv3246c|mtrA MDTMRQRILVVDDDASLAEMLTIVLRGEGFDTAVIGDGTQALTAVRELRPDLVLLDLMLPGMNGIDVCRVLRADSGVPIVMLTAKTDTVDVVLGLESGADDYIMKPFKPKELVARVRARLRRNDDEPAEMLSIADVEIDVPAHKVTRNGEQISLTPLEFDLLVALARKPRQVFTRDVLLEQVWGYRHPADTRLVNVHVQRLRAKVEKDPENPTVVLTVRGVGYKAGPP	Regulatory proteins	Essential
RHA1_ro02263	>YP_702228.1 universal stress protein [Rhodococcus jostii RHA1] MSTRDRNSVVVGVDGSDTSKSAVRVAAELATERGLNLKIIHALDFAPYGFGGPYMDSGGVYEWVEASGKA ILAEAQEQAFAVNPIIDVHTELSIGSSAQWLVDLSENARIVVVGASGSGAAATALLGNTAINVTSHAHCP VVVVRGDAHAGGPVVVGVDGSPTSERAISVAFQEASLRNAPLVAVHVWSDLGPKAFEDPRAAALVPQGLE EDEHAVLAESLAGWQEKYPDVQVTREVYIDNPRARLLEWSKKAQLLVVGSRGRGGFKGMLLGSTSNSLVG GAHCPVVVVRPARP	Stress response proteins	Rv2005c	>Mycobacterium tuberculosis H37Rv|Rv2005c|Rv2005c MSKPRKQHGVVVGVDGSLESDAAACWGATDAAMRNIPLTVVHVVNADVATWPPMPYPETWGVWQEDEGRQIVANAVKLAKEAVGADRKLSVKSELVFSTPVPTMVEISNEAEMVVLGSSGRGALARGLLGSVSSSLVRRAGCPVAVIHSDDAVIPDPQHAPVLVGIDGSPVSELATAVAFDEASRRGVELIAVHAWSDVEVVELPGLDFSAVQQEAELSLAERLAGWQERYPDVPVSRVVVCDRPARKLVQKSASAQLVVVGSHGRGGLTGMLLGSVSNAVLHAARVPVIVARQS	Virulence, detoxification, adaptation	Non-essential
RHA1_ro02146	>YP_702111.1 chaperonin GroEL [Rhodococcus jostii RHA1] MAKIIAFDEEARRGLERGLNALADAVKVTLGPKGRNVVLEKKWGAPTITNDGVSIAKEIELEDPYEKIGA ELVKEVAKKTDDVAGDGTTTATVLAQALVREGLRNVAAGANPLGLKRGIEKAVEAVTVRLLETAKEIDTK EQIAATAGISAGDPSIGELIAEAMDKVGKEGVITVEESNTFGLQLELTEGMRFDKGYISAYFATDPERQE AVLEDAYILLVSSKISTVKDLLPLLEKVIQSGKPLVIIAEDVEGEALSTLVVNKIRGTFKSVAVKAPGFG DRRKAQLADIAILTGGEVISEEVGLSLETAGLELLGQARKVVITKDETTIVEGAGDPEA…	Chaperon proteins	Rv0440	>Mycobacterium tuberculosis H37Rv|Rv0440|groEL2 MAKTIAYDEEARRGLERGLNALADAVKVTLGPKGRNVVLEKKWGAPTITNDGVSIAKEIELEDPYEKIGAELVKEVAKKTDDVAGDGTTTATVLAQALVREGLRNVAAGANPLGLKRGIEKAVEKVTETLLKGAKEVETKEQIAATAAISAGDQSIGDLIAEAMDKVGNEGVITVEESNTFGLQLELTEGMRFDKGYISGYFVTDPERQEAVLEDPYILLVSSKVSTVKDLLPLLEKVIGAGKPLLIIAEDVEGEALSTLVVNKIRGTFKSVAVKAPGFGDRRKAMLQDMAILTGGQVISEEVGLTLENADLSLLGKARKVVVTKDETTIVEGAGDTDAIAGRVAQIRQEI…	Virulence, detoxification, adaptation	Non-essential
RHA1_ro06190	>YP_706125.1 chaperonin GroEL [Rhodococcus jostii RHA1] MSKQIEFNEVARRSLERGVDKLADAVKVTLGPRGRHVVLAKAFGGPTVTNDGVSIAREIELEDPFENLGA QLVKSVATKTNDVAGDGTTTATVLAQAIVRGGLKNIAAGANPMALGIGINAAADKVVEALLAAAKPVEGK TSIAQVATVSSRDEEIGEMVGEALTRVGTDGVVTVEESSTLATELVITEGVQFDKGYLSPYFVTDLDAQK AVYEDALVLLYREKITSLPDFLPLLEKVAESGKPLLIIAEDVEGEVLSTLVVNSIRKTIKAVAVKAPFFG DRRKAFLDDLAVVTGGTVINSDVGLTLKDAGLDLLGSARRVVVSKDETTIVDGAGTDDD…	Chaperon proteins	Rv3417c	>Mycobacterium tuberculosis H37Rv|Rv3417c|groEL1 MSKLIEYDETARRAMEVGMDKLADTVRVTLGPRGRHVVLAKAFGGPTVTNDGVTVAREIELEDPFEDLGAQLVKSVATKTNDVAGDGTTTATILAQALIKGGLRLVAAGVNPIALGVGIGKAADAVSEALLASATPVSGKTGIAQVATVSSRDEQIGDLVGEAMSKVGHDGVVSVEESSTLGTELEFTEGIGFDKGFLSAYFVTDFDNQQAVLEDALILLHQDKISSLPDLLPLLEKVAGTGKPLLIVAEDVEGEALATLVVNAIRKTLKAVAVKGPYFGDRRKAFLEDLAVVTGGQVVNPDAGMVLREVGLEVLGSARRVVVSKDDTVIVDGGGTAEAVANRAKHLRAE…	Virulence, detoxification, adaptation	Non-essential
RHA1_ro06196	>YP_706131.1 RNA polymerase sigma factor SigD [Rhodococcus jostii RHA1] MTNTSEELDSAVAAATQGDRAALALVLENIRPLVVRYCRARVGAAERGQLSADDVAQEVCLAVMTALPRY EDQGRPFMAFVYGIAAHKVADAHRNSARNKSEPVAEVPDVVANDDGPEQRALDSEASRQMNELLSTLPEK HREILILRLVVGMSAEETAAAVGSTAGAVRVAQHRAIAKLKKEVTRAGERFG	Others	Rv3413c	>Mycobacterium tuberculosis H37Rv|Rv3413c|Rv3413c MREFGNPLGDRPPLDELARTDLLLDALAEREEVDFADPRDDALAALLGQWRDDLRWPPASALVSQDEAVAALRAGVAQRRRARRSLAAVGSVAAALLVLSGFGAVVADARPGDLLYGLHAMMFNRSRVSDDQIVLSAKANLAKVEQMIAQGQWAEAQDELAEVSSTVQAVTDGSRRQDLINEVNLLNTKVETRDPNATLRPGSPSNPAAPGSVGNSWTPLAPVVEPPTPPTPASAAEPSMSAGVSESPMPNSTSTVAASPSTPSSKPEPGSIDPSLEPADEATNPAGQPAPETPVSPTH	Conserved hypotheticals	Non-essential
RHA1_ro06644	>YP_706575.1 translation initiation factor IF-2 [Rhodococcus jostii RHA1] MAGKARVHELAKELGVTSKELLATLKEQGEFVKSASSTVEAPVARRLRESFPSAKSADSAARPAAKPGAP APSTPATAAKPGGPRPGPKPAAPAPAPVAPAAAAPAATPEAQAPAPAAPAARAVTPAAPATNAPKPGRPT PAAPAPAAPAPAAPAAPAAPAASAPAAPSTGAKPGGPRPGPKPPRVGNNPYSSAPAERPAPRPAPGAPRP GAPRPAPGQGGPRPAPGQGGPRPAPGQGGPRPAPGQGGPRPAPGQGGPRPSPGSMPPRPNPGAMPARSAR PAPGGRPGRPGGAPGGRPGGGGGGYRGGGAPGAGAGAPGGG…	Others	Rv2838c	>Mycobacterium tuberculosis H37Rv|Rv2838c|rbfA MADAARARRLAKRIAAIVASAIEYEIKDPGLAGVTITDAKVTADLHDATVYYTVMGRTLHDEPNCAGAAAALERAKGVLRTKVGAGTGVRFTPTLTFTLDTISDSVHRMDELLARARAADADLARVRVGAKPAGEADPYRDNGSVAQSPAPGGLGIRTSDGPEAVEAPLTCGGDTGDDDRPKE	Information pathways	Non-essential
RHA1_ro00963	>YP_700949.1 translation initiation factor IF-3 [Rhodococcus jostii RHA1] MRVEDALRLALEADLDLVEVAPDARPPVCKIMDYGKFKYEAAQKARESRKNQQLTVIKEQKLRPKIDDHD YETKKRNVVRFLEAGSKVKVTIMFRGREQSRPELGFRLLQRLGADVADLGFVETSAKQDGRNMTMVLAPH KGAKTRVKAQESAAAPPAQRATPAPAAPAQAPAAPAEQAGDSAPGEAPTS	Others	Rv1641	>Mycobacterium tuberculosis H37Rv|Rv1641|infC ISTETRVNERIRVPEVRLIGPGGEQVGIVRIEDALRVAADADLDLVEVAPNARPPVCKIMDYGKYKYEAAQKARESRRNQQQTVVKEQKLRPKIDDHDYETKKGHVVRFLEAGSKVKVTIMFRGREQSRPELGYRLLQRLGADVADYGFIETSAKQDGRNMTMVLAPHRGAKTRARARHPGEPAGGPPPKPTAGDSKAAPN	Information pathways	Essential
RHA1_ro01922	>YP_701891.1 elongation factor G [Rhodococcus jostii RHA1] MAQEVLTDLNKVRNIGIMAHIDAGKTTTTERILFYTGVNYKIGETHDGASTTDWMEQEKERGITITSAAV TCFWNNNQINIIDTPGHVDFTVEVERSLRVLDGAVAVFDGKEGVEPQSEQVWRQAAKYDVPRICFVNKMD KMGADFYFTVQTIIDRLGAKPLVLQLPIGAEDDFDGVVDLVEMKAVTWRGTVAIGAEPTIEEIPADLADK AAEYREKLLETVAESDEKLMEKYFAGEELSVEEIKGAIRKMTVNSELYPVLCGSAFKNKGVQPMLDAVID YLPNPLDIGEVQGHALGNEEEILTRKPSKDEPFSALAFKIASHPFFGKLTFVRVYS…	Others	Rv0684	>Mycobacterium tuberculosis H37Rv|Rv0684|fusA1 VAQKDVLTDLSRVRNFGIMAHIDAGKTTTTERILYYTGINYKIGEVHDGAATMDWMEQEQERGITITSAATTTFWKDNQLNIIDTPGHVDFTVEVERNLRVLDGAVAVFDGKEGVEPQSEQVWRQADKYDVPRICFVNKMDKIGADFYFSVRTMGERLGANAVPIQLPVGAEADFEGVVDLVEMNAKVWRGETKLGETYDTVEIPADLAEQAEEYRTKLLEVVAESDEHLLEKYLGGEELTVDEIKGAIRKLTIASEIYPVLCGSAFKNKGVQPMLDAVVDYLPSPLDVPPAIGHAPAKEDEEVVRKATTDEPFAALAFKIATHPFFGKLTYIRVYSGTVESGSQVINATKG…	Information pathways	Essential
RHA1_ro01921	>YP_701890.1 elongation factor Tu [Rhodococcus jostii RHA1] MAKAKFERTKPHVNIGTIGHVDHGKTTLTAAITKVLHDAYPDLNEASAFDEIDKAPEEKARGITINISHV EYQTEKRHYAHVDAPGHADYIKNMITGAAQMDGAILVVAATDGPMPQTREHVLLARQVGVPYILVALNKA DMVDDDEIIELVEMEVRELLAAQEFDEDAPVVKVSALKALEGDPEWTKNILELMAAVDESIPDPVRETEK PFLMPVEDVFTITGRGTVVTGRIERGVINVNEDVEIVGIKETKTKTTVTGIEMFRKLLDSGQAGDNVGLL VRGIKREDVERGQVVVKPGTTTPHTEFEGQAYILSKDEGGRHTPFFNNYRPQFYF…	Others	Rv0685	>Mycobacterium tuberculosis H37Rv|Rv0685|tuf VAKAKFQRTKPHVNIGTIGHVDHGKTTLTAAITKVLHDKFPDLNETKAFDQIDNAPEERQRGITINIAHVEYQTDKRHYAHVDAPGHADYIKNMITGAAQMDGAILVVAATDGPMPQTREHVLLARQVGVPYILVALNKADAVDDEELLELVEMEVRELLAAQEFDEDAPVVRVSALKALEGDAKWVASVEELMNAVDESIPDPVRETDKPFLMPVEDVFTITGRGTVVTGRVERGVINVNEEVEIVGIRPSTTKTTVTGVEMFRKLLDQGQAGDNVGLLLRGVKREDVERGQVVTKPGTTTPHTEFEGQVYILSKDEGGRHTPFFNNYRPQFYFRTTDVTGVVTLPEGTEMVM…	Information pathways	Essential
RHA1_ro06501	>YP_706432.1 DNA-binding protein [Rhodococcus jostii RHA1] MNKAELIDVLTEKLGTDRRTATEAVEHVVDTIVRAVHRGDSVTITGFGVFEQRRRAARVARNPRTGETVK VKPTSVPAFRPGAQFKAVIAGGQKLPATGPAVKRGAAAPATKAAAKKAAAKKTAAKKTAAKKAAPAKTTA AKKTAAKKAPAKTTAAKKTVAKKVAPAKTAAKKTAAKKAPAKTTAAKKTVAKKVAPAKTAAKKTAAKKAP AKTTAAKKTAAKKAPAKRAK	Others	Rv2986c	>Mycobacterium tuberculosis H37Rv|Rv2986c|hupB MNKAELIDVLTQKLGSDRRQATAAVENVVDTIVRAVHKGDSVTITGFGVFEQRRRAARVARNPRTGETVKVKPTSVPAFRPGAQFKAVVSGAQRLPAEGPAVKRGVGASAAKKVAKKAPAKKATKAAKKAATKAPARKAATKAPAKKAATKAPAKKAVKATKSPAKKVTKAVKKTAVKASVRKAATKAPAKKAAAKRPATKAPAKKATARRGRK	Information pathways	Growth defect
RHA1_ro00934	>YP_700923.1 DNA repair protein RecN [Rhodococcus jostii RHA1] MLAEIRIDNLGVISEASAQFHEGLTVLTGETGAGKTMVVTSLHLLSGARADAGRVRLGAPRAVVEGRFLT DEGSEHVERAVSRLLESTGAERDEDGTIIAVRTVGSDGRSRAHLGGRSVPAGVLSEFTDPLLTVHGQNDQ LRLLRPDQQCAALDRFADKTVGPLLARYRKHRDEWVTARTELIERTGRTRELAQEADQLTFALNEIDGVA PTPGEDESIVSEVRRLSELDSLRSAAEEAHAALAGGDDMDGDGVGAPALDLLSEARARIESATDPELDGL GSRLADAIAVITDVSADLTTYLAGLPADPGALDSLLSRQAELKNLTRKYAAD…	Others	Rv1696	>Mycobacterium tuberculosis H37Rv|Rv1696|recN VLTELRIESLGAISVATAEFDRGFTVLTGETGTGKTMVVTGLHLLGGARADATRVRSGADRAVVEGRFTTTDLDDATVAGLQAVLDSSGAERDEDGSVIALRSISRDGPSRAYLGGRGVPAKSLSGFTNELLTLHGQNDQLRLMRPDEQRGALDRFAAAGEAVQRYRKLRDAWLTARRDLVDRRNRARELAQEADRLKFALNEIDTVDPQPGEDVALVADIARLSELDTLREAATTARATLCGTPDADAFDRGAVDSLGRARAALQSSDDAALRGLAEQVGEALTVVVDAVAELGAYLDELPADASALDAKLARQAQLRTLTRKYAADIDGVLRWADEARARLAQLDVSEEGL…	Information pathways	Non-essential
RHA1_ro03835	>YP_703793.1 UvrABC system protein A [Rhodococcus jostii RHA1] MSMATKAGTTGRAKRRENSESPDLHLADSHDLIRVHGARENNLKDISVELPKRRLTVFTGVSGSGKSSLV FATIAAESQRMINETYSAFVQGFMPSLARPDVDVLDGLTTAIIVDQERMGSNPRSTVGTATDANAMLRIL FSRLGKPHIGSPQAFSFNVASISGAGAVTIERGGQQTKERRSFSITGGMCPRCEGRGAVTDFDLTALYDD SKSLNEGALTIPGYSMEGWYGRIFRGCGYFDPDKPIAKFTKKQLQDLLYKEPTKIKVEGVNVTYEGLIPK IQKSFLAKDVDAMQPHIRAFVERAITFATCPDCDGTRLSEGARSSKIKGKNI…	Others	Rv1638	>Mycobacterium tuberculosis H37Rv|Rv1638|uvrA VADRLIVKGAREHNLRSVDLDLPRDALIVFTGLSGSGKSSLAFDTIFAEGQRRYVESLSAYARQFLGQMDKPDVDFIEGLSPAVSIDQKSTNRNPRSTVGTITEVYDYLRLLYARAGTPHCPTCGERVARQTPQQIVDQVLAMPEGTRFLVLAPVVRTRKGEFADLFDKLNAQGYSRVRVDGVVHPLTDPPKLKKQEKHDIEVVVDRLTVKAAAKRRLTDSVETALNLADGIVVLEFVDHELGAPHREQRFSEKLACPNGHALAVDDLEPRSFSFNSPYGACPECSGLGIRKEVDPELVVPDPDRTLAQGAVAPWSNGHTAEYFTRMMAGLGEALGFDVDTPWRKLPAKARKA…	Information pathways	Non-essential
RHA1_ro06770	>YP_706700.1 glutamate transport ATP-binding protein GluA [Rhodococcus jostii RHA1] MISMKSVNKHFGALHVLQEIDLEVPRGQVVIVLGPSGSGKSTLCRTINRLEPIDSGEIAVDGKVLPAEGK ALAALRADVGMVFQSFNLFAHKTILDNVMLAPVKVRKKSSADAKAKAYELLERVGIANQADKYPAQLSGG QQQRVAIARALAMNPKVMLFDEPTSALDPEMVNEVLDVMTSLAKEGMTMLVVTHEMGFARKVGHRVLFMA DGQIVEDAEPATFFTAPKSERAKDFLGKILSH	Others	Rv2397c	>Mycobacterium tuberculosis H37Rv|Rv2397c|cysA1 MTYAIVVADATKRYGDFVALDHVDFVVPTGSLTALLGPSGSGKSTLLRTIAGLDQPDTGTITINGRDVTRVPPQRRGIGFVFQHYAAFKHLTVRDNVAFGLKIRKRPKAEIKAKVDNLLQVVGLSGFQSRYPNQLSGGQRQRMALARALAVDPEVLLLDEPFGALDAKVREELRAWLRRLHDEVHVTTVLVTHDQAEALDVADRIAVLHKGRIEQVGSPTDVYDAPANAFVMSFLGAVSTLNGSLVRPHDIRVGRTPNMAVAAADGTAGSTGVLRAVVDRVVVLGFEVRVELTSAATGGAFTAQITRGDAEALALREGDTVYVRATRVPPIAGGVSGVDDAGVERVKVTST	Cell wall and cell processes	Growth defect
RHA1_ro01395	>YP_701375.1 ABC transporter ATP-binding protein [Rhodococcus jostii RHA1] MAEFIYTMKKVRKAHGDKVILDDVTMSFYPGAKIGVVGPNGAGKSSILKIMAGLDQPGNGEAFIAPGATV GILMQEPHLDETKTVRENVEEGLGETMVQLKRYNEIAELMATDYSDELMEEMGELQEKLDHADAWEIDSQ LEQAMDALRCPPPEEMVTHLSGGEKRRVALCKLLLSKPDLLLLDEPTNHLDAESVLWLEQHLAAYPGAIL AVTHDRYFLDHVAQWICEVDRGRLYPYEGNYSTYLEQKAARLEVAGKKDQKLQKRLKEELAWVRSGAKAR QAKNKARLDRYEEMANEAEKTRKLDFDEIQIPAPPRLGDV…	Others	Rv2477c	>Mycobacterium tuberculosis H37Rv|Rv2477c|Rv2477c MAEFIYTMKKVRKAHGDKVILDDVTLSFYPGAKIGVVGPNGAGKSSVLRIMAGLDKPNNGDAFLATGATVGILQQEPPLNEDKTVRGNVEEGMGDIKIKLDRFNEVAELMATDYTDELMEEMGRLQEELDHADAWDLDAQLEQAMDALRCPPADEPVTNLSGGERRRVALCKLLLSKPDLLLLDEPTNHLDAESVQWLEQHLASYPGAILAVTHDRYFLDNVAEWILELDRGRAYPYEGNYSTYLEKKAERLAVQGRKDAKLQKRLTEELAWVRSGAKARQAKSKARLQRYEEMAAEAEKTRKLDFEEIQIPVGPRLGNVVVEVDHLDKGYDGRALIKDLSFSLPRNGI…	Cell wall and cell processes	Essential
RHA1_ro02187	>YP_702152.1 multidrug ABC transporter membrane-binding protein [Rhodococcus jostii RHA1] MIEVRGLSKTFGATKAVDNLTFNVKPGMVTGFLGPNGAGKSTTMRMILGLDRPTAGSALIDGKPYSDLVQ PLRTVGALLDAKWVHPNRSARAHLQWMAASNSLPKSRVDEVLHLVGLTEVAGKKAGGFSLGMSQRLGLAA TLLGDPKVLLFDEPVNGLDPEGIVWIRKFMQRLAAEGRTVLVSSHLLSEMALTAEHLVVIGRGRLIADTT VSEFVSKSSESTVRVRSPQLDALRSALTSNGLTVREDGSDGQQALVVVDSSTDVVGGIAGSQGIVLHELA SQRGSLEDAFMKLTGDDVQYHAEGV…	Others	Rv1458c	>Mycobacterium tuberculosis H37Rv|Rv1458c|Rv1458c VNRAPDTPEVVLRLRGVCKRYGSITAVSNLDLDVHDAEVMALLGPNGAGKTTTVEMCEGFVRPDAGSIEVLGLDPITDNARLRARIGVMLQGGGGYPAARAGEMLDLVASYAANPLDPHWLLDTLGLTEAARTTYRRLSGGQQQRLALACALVGRPQLVFLDEPTAGMDAHARVLVWELIDALRRDGVTVVLTTHHLKEAEELADRLVIIDHGVTVAAGTPAELMRSGAKDQLRFTAPPRLDLSLLASALPEGYQATELTPGEYLVEGPVDPQVLATVTAWCAQIDVLATDMRVEQRSLEDVFLDLTGRKLRQ	Cell wall and cell processes	Growth defect
RHA1_ro05991	>YP_705926.1 sugar ABC transporter ATP-binding protein [Rhodococcus jostii RHA1] MAEIVLDKVTKLYPDGAKAVSDVDITIADGEFIILVGPSGCGKSTTLNMIAGLEDISSGELRIAGERVNE KAPKDRDIAMVFQSYALYPHMTVRQNIAFPLTLAKMSKSDIAAKVDDAAKVLDLTQHLDRKPANLSGGQR QRVAMGRAIVRNPKAFLMDEPLSNLDAKLRVQMRTEIARLQQRLGTTTVYVTHDQTEAMTLGDRVVVLRG GVVQQIGAPQDLYDHANNLFVAGFIGSPSMNFFPGQLTADGVSTPLGEFTLPAETRDKIGSSNTAKDVVV GIRPEHFEDVALVDEGQRAAGATFTANVEVLESM…	Others	Rv1238	>Mycobacterium tuberculosis H37Rv|Rv1238|sugC MAEIVLDHVNKSYPDGHTAVRDLNLTIADGEFLILVGPSGCGKTTTLNMIAGLEDISSGELRIAGERVNEKAPKDRDIAMVFQSYALYPHMTVRQNIAFPLTLAKMRKADIAQKVSETAKILDLTNLLDRKPSQLSGGQRQRVAMGRAIVRHPKAFLMDEPLSNLDAKLRVQMRGEIAQLQRRLGTTTVYVTHDQTEAMTLGDRVVVMYGGIAQQIGTPEELYERPANLFVAGFIGSPAMNFFPARLTAIGLTLPFGEVTLAPEVQGVIAAHPKPENVIVGVRPEHIQDAALIDAYQRIRALTFQVKVNLVESLGADKYLYFTTESPAVHSVQLDELAEVEGESALHENQFVA…	Cell wall and cell processes	Non-essential
RHA1_ro08333	>YP_707535.1 phosphate transport system protein PhoU (plasmid) [Rhodococcus jostii RHA1] MRMKFQEKLDALTDRLASMCHLAGQAVESATDALVVADLRGAERVFDLSEQIEALRGPCEEQAMALLALQ APVARDLRQVITGVHLVTDLSRMGGLAQHVAESVRRRHPNHVTSGEAEQLLGRMGRLAGALAGLAEQVLR TRDPELAAELDRRDDELDSPHRRLLDLIQKPAWSDSVTAAVDATLLGRFYERFGDHTAVVGRRVIFLVTG EQMAQ	Others	Rv0821c	>Mycobacterium tuberculosis H37Rv|Rv0821c|phoY2 MRTAYHEQLSELSERLGEMCGLAGIAMERATQALLQADLVLAEQVISDHEKIATLSARAEESAFVLLALQAPVAGDLRAIVSAIQMVADIDRMGALALHVAKIARRRHPQHALPEEVNGYFAEMGRVAVELGNSAQEVVLSHDPEKAAQIREEDDAMDDLHRHLFTVLMDREWKHGVAAAVDVTLLSRFYERFADHAVEVARRVIFQATGAFP	Cell wall and cell processes	Growth advantage
RHA1_ro06533	>YP_706464.1 signal recognition particle protein [Rhodococcus jostii RHA1] MFESLSDRLTGALKDLRGKGRLSGADIDATCREIRLALLEADVALPVVRSFIAKIKERAKGVEVSAALNP AQQVVKIVNEELVEILGGETRRLAFAKTPPTVIMLAGLQGSGKTTLAGKLAKWLRDQGHTPLLVACDLQR PGAVTQLQIVGERAGATVFAPHPGTSIGGGDNELGVTAADPVEVARAGVEEARNKQFDVVIVDTAGRLGI DADLMAQAAGIRDAVNPDETIFVLDAMIGQDAVSTAEAFREGVGFTGVVLTKLDGDARGGAALSVREVTG QPILFASTGEKLEDFDVFHPDRMASRILGMGDVLSLIEAA…	Others	Rv2916c	>Mycobacterium tuberculosis H37Rv|Rv2916c|ffh VFESLSDRLTAALQGLRGKGRLTDADIDATTREIRLALLEADVSLPVVRAFIHRIKERARGAEVSSALNPAQQVVKIVNEELISILGGETRELAFAKTPPTVVMLAGLQGSGKTTLAGKLAARLRGQGHTPLLVACDLQRPAAVNQLQVVGERAGVPVFAPHPGASPESGPGDPVAVAAAGLAEARAKHFDVVIVDTAGRLGIDEELMAQAAAIRDAINPDEVLFVLDAMIGQDAVTTAAAFGEGVGFTGVALTKLDGDARGGAALSVREVTGVPILFASTGEKLEDFDVFHPDRMASRILGMGDVLSLIEQAEQVFDAQQAEEAAAKIGAGELTLEDFLEQMLAVRKMGPIG…	Cell wall and cell processes	Essential
RHA1_ro07154	>YP_707076.1 integration host factor [Rhodococcus jostii RHA1] MALPQLTDEQRAAALEKAAAARKARAELKERLKRGGTDLKQVLKDAEDDEILGKMKVSALLEALPKVGKV KAQEIMTELEIAPTRRLRGLGDRQRKALLARFDFEA	Others	Rv1388	>Mycobacterium tuberculosis H37Rv|Rv1388|mihF LLGNTIHVPCQPCRHGHGAPSRGLRGRPADRWPVARATPTLHVCPQNQGVGLDFVRKPEYGRLRWPAYPAGTNNDRLISMRDGGIVALPQLTDEQRAAALEKAAAARRARAELKDRLKRGGTNLTQVLKDAESDEVLGKMKVSALLEALPKVGKVKAQEIMTELEIAPTRRLRGLGDRQRKALLEKFGSA	Information pathways	Non-essential
RHA1_ro02370	>YP_702333.1 xylose repressor [Rhodococcus jostii RHA1] MACMRTPRSTTSPATGGDVFALIRAGQATTRTEIGTLTGLSRTAVAARVSSLQASGLVVEREEGVSTGGR PPVKLSFHVQAGVVLSAAIGRSRTQLAICDLAGDVIVAEDVEQEIGTSPAELMPVIAQRLIALRESLGET AGRTVGIGISLPGTVDTERGCSLNSPMMSGWDGVPLQPFLADVTDAPVFVDNDANVMVLAERRGERRDFA DMLLIKASTGLGAGLVSGGVLQRGALGAAGEIGHTKTAAAQGVVCRCGDVGCIEAVAGGWALVRNLQEQG REVTHIRDVITLALAGDAEARRMIRESGRQIGEVLSGAINLLNPEVVIVGGDMAQAYDT…	Others	Rv0485	>Mycobacterium tuberculosis H37Rv|Rv0485|Rv0485 VYSTNRTSQSLSRKPGRKHQLRSHRYVMPPSLHLSDSAAASVFRAVRLRGPVGRDVIAGSTSLSIATVNRQVIALLEAGLLRERADLAVSGAIGRPRVPVEVNHEPFVTLGIHIGARTTSIVATDLFGRTLDTVETPTPRNAAGAALTSLADSADRYLQRWRRRRALWVGVTLGGAVDSATGHVDHPRLGWRQAPVGPVLADALGLPVSVASHVDAMAGAELMLGMRRFAPSSSTSLYVYARETVGYALMIGGRVHCPASGPGTIAPLPVHSEMLGGTGQLESTVSDEAVLAAARRLRIIPGIASRTRTGGSATAITDLLRVARAGNQQAKELLAERARVLGGAVALLRDL…	Regulatory proteins	Non-essential
RHA1_ro01457	>YP_701433.1 myosin [Rhodococcus jostii RHA1] MVNEQDRGSIPLPFSTVRKGFDRDEVRNYFERFDAELRVTAADRDAAAAQARDLAKQLDDARDEIDDLRK DVDRLSVPPTTAEGMSDRISRMLRLASDEASEVRAKAEADAAEMISVAEQEGAQLRGQYESLVAELEDRR SALEIQHEQTMAKARTEAAKIVEAAQSERDRLAAEAELRRSQVQEDFDLAMSERRQKTITAVNELESTSK AEAQRRLADATHEAERRLQAATDQSERKIAHAKELAEELRVLRGRILAQLLGIRGQLDSVPAMLASVNRE SELLDAQPDTAASNSEKRSNENTNSKSASGGAADRKSAQNESGTNSADETDNSDEDTAVLSTVEKNPAN…	Others	Rv1682	>Mycobacterium tuberculosis H37Rv|Rv1682|Rv1682 VLPQRPNCTKLFRPRRGVSERYRVTTAHNGSAPRFQRTRSGYDPVAVNHYIAELVLRQQAQHCEIETLKAEIASLKDENAALKDTSPSAQAVTDRMAKMLRLAVDEVFQMQSEARAEAATLVSAARDEAEAVRTQKREMLADMNARQRALESEHADVMRRAREEAEQLVAQATAEVERMRVIDARRREKAEQELDAEIIRLRTDAQFQIDDQLQATQQECEKRLGEAKIEADRRLHVADEQIEHGLSEARRTLEEISQRRVGILEQLARIHAQLENIPALLESARHSETEPLQSINGAVAELRAI	Conserved hypotheticals	Non-essential
RHA1_ro05488	>YP_705426.1 hypothetical protein RHA1_ro05488 [Rhodococcus jostii RHA1] MTAAPLHEARALIASARQLYAGRPEIRDQLTECARRLEQPLRVALAGSLKAGKSTLLNSLVGQDIAPTDA TECTRVVTWYRSGSTPTVTAWYQPDPGSGAQRSANVPVLRRDGHLTFDLGHLTADQVDRLDVEWPSSALA HTTIIDTPGTSSLSRDVSARTLEMLTPDNEASGADAVVYLLRTLNATDVQFLGQIGDHVGDESGPLGVVG VVSRADEVGAGRLDAMMSAKEVASRFAGELERTGLCQAVVPVAGLLALGARTMRQAEFTAFQHLAEVPVD DLNLAMLSADRFAREDSPLPVDARMRAQLADRFGLFGIRMAV…	Others	Rv0342	>Mycobacterium tuberculosis H37Rv|Rv0342|iniA MVPAGLCAYRDLRRKRARKWGDTVTQPDDPRRVGVIVELIDHTIAIAKLNERGDLVQRLTRARQRITDPQVRVVIAGLLKQGKSQLLNSLLNLPAARVGDDEATVVITVVSYSAQPSARLVLAAGPDGTTAAVDIPVDDISTDVRRAPHAGGREVLRVEVGAPSPLLRGGLAFIDTPGVGGLGQPHLSATLGLLPEADAVLVVSDTSQEFTEPEMWFVRQAHQICPVGAVVATKTDLYPRWREIVNANAAHLQRARVPMPIIAVSSLLRSHAVTLNDKELNEESNFPAIVKFLSEQVLSRATERVRAGVLGEIRSATEQLAVSLGSELSVVNDPNLRDRLASDLERRKREAQQ…	Cell wall and cell processes	Non-essential
RHA1_ro02104	>YP_702069.1 hypothetical protein RHA1_ro02104 [Rhodococcus jostii RHA1] MTDQKTIDSVKTSLYAAVGAGDVVVQAVADVVAQVRSRAESTQGDVEERVGGAKERIAGLQEEVTEGVEN LRDRLAGLPSELPEELAELREKFTADELRKVAEAYLKVASDLYTSLAERGEDTVERIRKQPVVEEGIGRA ETAFGDAVELTEEALGTVARQTRAVGEQAAKLAGRASGRISDTAEGLGEAIADAGDEAALKVLDLGDQAE EASKDAADRVTATAADVQARADKAAPAKHAAPAKKAAPAKAAATPAPAPAKKAAAPAKKAAPAKKA	Others	Rv0475	>Mycobacterium tuberculosis H37Rv|Rv0475|hbhA MAENSNIDDIKAPLLAALGAADLALATVNELITNLRERAEETRTDTRSRVEESRARLTKLQEDLPEQLTELREKFTAEELRKAAEGYLEAATSRYNELVERGEAALERLRSQQSFEEVSARAEGYVDQAVELTQEALGTVASQTRAVGERAAKLVGIELPKKAAPAKKAAPAKKAAPAKKAAAKKAPAKKAAAKKVTQK	Cell wall and cell processes	Growth advantage
RHA1_ro01407	>YP_701386.1 hypothetical protein RHA1_ro01407 [Rhodococcus jostii RHA1] MVGKFERRKDTVQELTESAATHVGQIATIIAGAVRDVTREIGDWVSDGIEMREAAKKARDDEGEAEPVD	Others	-	-	-	-
RHA1_ro06384	>YP_706319.1 hypothetical protein RHA1_ro06384 [Rhodococcus jostii RHA1] MMHDGGVSDIPRRSSARTAKLASIPLGIAGRAAMGFGRKLTGGDKDEIDAQLSAKAAEQLFAVLGELKGG AMKLGQALSVMEAAIPEEFAEPYRESLNKLQAQAPPLPARAVHRMLDQQLGTKWRDRFQSFDDTPTASAS IGQVHRALWADGRDVAVKVQYPGADEALRADLKTLGRFAGLFASVMPGVDVRPVIDEFTARTEEELDYRI EANNQRRFAKVYDGDPQFAVPHVVASAPKVVVTEWMSAKPLSAIIADGTPEERNTAGALLAEFHFASPTR VGLLHCDPHPGNFMLHSDGRLGVIDFGAAAPFPHGLPPVLGS…	Others	Rv3197	>Mycobacterium tuberculosis H37Rv|Rv3197|Rv3197 MDDGSVSDIKRGRAARNAKLASIPVGFAGRAALGLGKRLTGKSKDEVTAELMEKAANQLFTVLGELKGGAMKVGQALSVMEAAIPDEFGEPYREALTKLQKDAPPLPASKVHRVLDGQLGTKWRERFSSFNDTPVASASIGQVHKAIWSDGREVAVKIQYPGADEALRADLKTMQRMVGVLKQLSPGADVQGVVDELVERTEMELDYRLEAANQRAFAKAYHDHPRFQVPHVVASAPKVVIQEWIEGVPMAEIIRHGTTEQRDLIGTLLAELTFDAPRRLGLMHGDAHPGNFMLLPDGRMGIIDFGAVAPMPGGFPIELGMTIRLAREKNYDLLLPTMEKAGLIQRGRQVS…	Cell wall and cell processes	Non-essential
RHA1_ro07176	>YP_707098.1 hypothetical protein RHA1_ro07176 [Rhodococcus jostii RHA1] MTAEVKDELSRLVVTHVSCRKAEVSSLLRFAGGLHIVGGRVVVEAEVDLGSTARRLRREIFDLFTYSADV HVLSAGGLRKSSRYIVRVAKEGEALARQTGLLDLRGRPVRGLPAQVVGGSVADAEAAWRGAFLAHGSLTE PGRSSALEVSCPGPEAALALVGAARRLGISAKAREVRGTDRVVIRDGEAIGALLTRMGAQDTRLVWEERR MRREVRATANRLANFDDANLRRSARAAVAAAARVERALDILGDEVPDHLAAAGHLRVEHRQASLEELGQL ADPPMTKDAVAGRIRRLLSMADRKAKETGIPDTESAVTADLL…	Others	Rv1422	>Mycobacterium tuberculosis H37Rv|Rv1422|Rv1422 MTDGIVALGGGHGLYATLSAARRLTPYVTAVVTVADDGGSSGRLRSELDVVPPGDLRMALAALASDSPHGRLWATILQHRFGGSGALAGHPIGNLMLAGLSEVLADPVAALDELGRILGVKGRVLPMCPVALQIEADVSGLEADPRMFRLIRGQVAIATTPGKVRRVRLLPTDPPATRQAVDAIMAADLVVLGPGSWFTSVIPHVLVPGLAAALRATSARRALVLNLVAEPGETAGFSVERHLHVLAQHAPGFTVHDIIIDAERVPSEREREQLRRTATMLQAEVHFADVARPGTPLHDPGKLAAVLDGVCARDVGASEPPVAATQEIPIDGGRPRGDDAWR	Conserved hypotheticals	Non-essential
RHA1_ro06389	>YP_706324.1 hypothetical protein RHA1_ro06389 [Rhodococcus jostii RHA1] MGMRPPAGLPSLSKRSRVLLVLALVVAALLLVGPRLISTYTDWLWFGEVGFRGVFTTVLITRLLLFLVVG VVVGGIVWLALLLAYRSRPVFVPVSGPNDPVARYRTTVMTRLRLFGLAIPIAVGLLAGLIAQSSWVTVQL FVNGGAFGVADPEFGLDVGFYTFDLPFYRFVLNWLFVAVLLAFFASLVTHYIFGGLKLAGRGGALTNAAR VQLAVLAGTFILLKAVAYWFDRYSLLSSSRKEPTFTGGSYTDMNAVLQAKLILLAIAVICAGAFFAAIFL RDLRIPAMATALLVLSSILVGAVWPLVVEQFSVRPNAADKES…	Others	Rv0064	>Mycobacterium tuberculosis H37Rv|Rv0064|Rv0064 METGSPGKRPVLPKRARLLVTAGMGMLALLLFGPRLVDIYVDWLWFGEVGFRSVWITVLLTRLAIVAAVALVVAGIVLAALLLAYRSRPFFVPDEPQRDPVAPLRSAVMRRPRLFGWGIAVTLGVVCGLIASFDWVKVQLFVHGGTFGIVDPEFGYDIGFFVFDLPFYRSVLNWLFVAVVLAFLASLLTHYLFGGLRLTTGRGMLTQAARVQLAVFAGAVVLLKAVAYWLDRYELLSSGRKEPTFTGAGYTDIHAELPAKLVLVAIAVLCAVSFFTAIFLRDLRIPAMAAALLVLSAILVGGLWPLLMEQFSVRPNAADVERPYIQRNIEATREAYRIGGDWVQYRSYPGI…	Cell wall and cell processes	Non-essential
RHA1_ro05901	>YP_705836.1 hypothetical protein RHA1_ro05901 [Rhodococcus jostii RHA1] MTDAQIRRRSEVRALARLALEEIGGAATGIGSIHRAIADRVFAGVRLGVGSHALPAKLLHDEISGAVYTL VADTARLGGSLAGRFLDLPSSENLAPSQTRRGAQAIAAIQGLIGDVLESEGSPLADPLAIRVNGVALAPD ASTLADAFPHAGGRIVVFLHGLVETEDAWALGRRPTYGERLGTDLGHTALQIRYNSGRHISDNGRSLSEL LDAVTENWPVEVESIALVGHSMGGLVARSACRIAFLDDRPWVRRVRQVVSLGSPHLGAPLEQAVHYASAG LAALPETRAISGLLRRRSAGIRDLNQGSLVDEDWRDRDPDAL…	Others	-	-	-	-
RHA1_ro04402	>YP_704346.1 hypothetical protein RHA1_ro04402 [Rhodococcus jostii RHA1] MAAEGNAFSGAVDWKLAARTGVKLARSGPVTSRYTAETVVAELADASMRAELPVREVTGLADGLPVPTAQ ILDRAGWIHAAAHSMSQLTGGDAAPGTLVGKPAGIQAGAMLAYLSSAILGQYDPFTGDNGTLLLVAPNVV SVERTLRVRPSDFRLWVCLHEVTHRVQFSSSPWLTGYMQESVETLGSAEDESVTDMVGRLSSALRARGRT EPDESGAPGGIVGLLRAAQAEPQREALDRLLVLGTLLEGHADHVMDAVGPAVVPSVAAIRAAFDQRRRRK SNPVQRLIRALLGMDAKMAQYVRGKAFVDAVVDRVGMDRFNV…	Unknown function proteins	Rv3625c	>Mycobacterium tuberculosis H37Rv|Rv3625c|mesJ MDRQSAVAQLRAAAEQFARVHLDACDRWSVGLSGGPDSLALTAVAARLWPTTALIVDHGLQPGSATVAETARIQAISLGCVDARVLCVQVGAAGGREAAARSARYSALEEHRDGPVLLAHTLDDQAETVLLGLGRGSGARSIAGMRPYDPPWCRPLLGVRRSVTHAACRELGLTAWQDPHNTDRRFTRTRLRTEVLPLLEDVLGGGVAEALARTATALREDTDLIDTIAAQALPGAAVAGSRGQELSTSALTALPDAVRRRVIRGWLLAGGATGLTDRQIRGVDRLVTAWRGQGGVAVGSTLRGQRLVAGRRDGVLVLRREPV	Cell wall and cell processes	Essential
RHA1_ro01283	>YP_701265.1 hypothetical protein RHA1_ro01283 [Rhodococcus jostii RHA1] MLARNAESLYWIGRYVERADDMARILDVAVHQLLDDASVDPDRTSRLLLRVLGIEAPDTQLDVRSVTELV AFSRNQVGSIIDSLASARENARGAREVTSSEMWECLNTTYNGLAERERASKRLGPHEFFRYVEERAAMFA GLADSTMSRDDGYRFLLLGRSIERVDMLARMLLSRAGDRPSSPAWVTVLRSAGAHDTYLRTYRGALDANR VVEFILLDRLFPRSVFHAIRQAELCLAELDHQPDSRVGPRAEAQRLLGRARSELEFLPPGVLLEDLQDRL AGLQETCRELGEAIALQYFHAAPWVAWTDARAVGGEAVVEGEL	Unknown function proteins	Rv2409c	>Mycobacterium tuberculosis H37Rv|Rv2409c|Rv2409c MWRTRVVHTTGYVYQSPVTASYNEARLTPRSSSRQNLVLNRVETIPATRSYRYIDYWGTAVTAFDLHAPHTELTVTSSSVVETERPEPLAAKATWADLQSTAVIDRFDEVLRPTPHTPASARVDAVGRRIRKCHEPSEAVVAAARWARSELDYIPGTTSVHSSGLDALEQGKGVCQDFVHLSLMVLRSMGIPCRYVSGYLHPKRDAVVGKTVDGRSHAWVQAWTGGWWHYDPTNDNEITEQYISVGVGRDYTDVSPLKGIYSGEGVTDLDVVVEITRLA	Conserved hypotheticals	Non-essential
RHA1_ro05945	>YP_705880.1 hypothetical protein RHA1_ro05945 [Rhodococcus jostii RHA1] MSETDRLGDDTVVGILDRAARGINPVLDLALTDPFGIKRRTFTLTAEDRGAAEALLDGIAWVLDTVQFPG TASWEKASDDERARWWVTRIGALNTIAVAFPGMFGVLLNRLPIQDVLGFANQAVVLVAVAREYGMTNRSD QVDLLASVLCRRDTDASAVLADTTRSDSADGESVWRPFGLIGALWRTGRTVRALSDELDKRPAPGSTYSL LGNIPVVGVVAGYLGERGALVRAAKQGEQWIASRAPLPATVRLVR	Unknown function proteins	-	-	-	-
RHA1_ro05869	>YP_705804.1 hypothetical protein RHA1_ro05869 [Rhodococcus jostii RHA1] MVPDYGSPRTDDTFAGSPPGSVRIVAPLSSALWARRLPKRAVVRQAVGMIRPPFVARVAAGIAVTAVEEA RKLPTTAATLPMTAVSQVLQTTMRVQQSMTALAIKGDQAFALINWTHDDEQPAWAVFDDDTDPEPVVDGV TDERPAGPGRFALYSLSPQDESTPEKVSTPKAAPAAATNGSTPVKAASKKAATSAPTVAEPEIAVVLDYG TLTLAQLRARLRSLSVEDLTTLLDYENATLARAPFQTMLTNRITSAKAK	Unknown function proteins	Rv1108c	>Mycobacterium tuberculosis H37Rv|Rv1108c|xseA VTQNSAENPFPVRAVAIRVAGWIDKLGAVWVEGQLAQITMRPDAKTVFMVLRDPAADMSLTVTCSRDLVLSAPVKLAEGVQVVVCGKPSFYTGRGTFSLRLSEIRAVGIGELLARIDRLRRLLDAEGLFDPRLKRPIPYLPNMIGLITGRASAAERDVTTVASARWPAARFAVRNVAVQGPNAVGQIVEALRELDRDPDVDVIVLARGGGSVEDLLPFSDETLCRAIAACRTPVVSAVGHEPDNPLCDLVVDLRAATPTDAAKKVVPDTAAEQRLIDDLRRRSAQALRNWVSREQRAVAQLRSRPVLADPMTMVSVRAEEVHRARSTLRRNLTLMVAAETERIGHLAARLAT…	Information pathways	Non-essential
RHA1_ro10044	>YP_708395.1 hypothetical protein RHA1_ro10044 (plasmid) [Rhodococcus jostii RHA1] MFLALTSASRSPGVSTTALALALNSPTDRTLLVEADAIGSSPVLAGYMLGNHYHDRSLINLVDANRHGRL KTALTEQLIQIPQSSVSLLPGLVHSAQADAMRPVWGPLGVHLAGLSVDDTNVIVDAGRIGQRGAPVELIV NATTIAIVTRTERTAIAALRASQNALRQQLSAVQSRASLGLILIGESPYNAEEVTKVTGLDVIAVLPDSG DAKVFSDGLSISKWRRRRSIYLHTLHRSTWPKITKFAVSHQADWKSGPALNAALPTLTGERR	Unknown function proteins	-	-	-	-
RHA1_ro02452	>YP_702415.1 hypothetical protein RHA1_ro02452 [Rhodococcus jostii RHA1] MTAIHNPSTLGASDNIPDNSYAFCIDLTAPWFIRKGAMIAYYGQMQFQALTHGLHGAALHMVANQFSAPL YMGDYAVAEGFGKLIIGDRGYDINSYDLDDGNLTIRASNLLAFEPGLALNQSIVPGFLTLIGTGKFLASS NGPVMFAEPPLRIDPEALVGWADCPSPSHHYDQGWISNFLAAGAHMMGINSGEERQFDFTGAGTVLIQSS EKVLSDTHVVRSIEGQIHGITPSGLQRLNGVIAAKLAEQPR	Unknown function proteins	-	-	-	-
RHA1_ro06017	>YP_705952.1 hypothetical protein RHA1_ro06017 [Rhodococcus jostii RHA1] MAGNGGPVEKVLVSVLDNGSRLQAPAVAKYVEWVRRSHPGESPAQIVERMEKMFLLAVTGSGSAVGATAA IPGVGTIASIAAVGAESAFFLEAAALLTLAVASVHGISAADHQQRRALVLSVALGESGMEIVQKATGVTA KNWASAITSRIPGPTMKGMNSRLVRKFITKYAARRSALVLGKLVPAGIGAAIGGAGNRAIGKGVVKNARE AFGPAPARWPDELHAIEA	Unknown function proteins	Rv1249c	>Mycobacterium tuberculosis H37Rv|Rv1249c|Rv1249c MSARRIRSWKRFDNRSANAAEPDPQLAGTGGRPKVSTRALAQVIERSSRIQGPAAQAYVARLRRAHPGASPAKIVAKLEKRFLSVVTASGAAVGAAATLPGIGTLAAWFAAAGEVVVFLEATALFVLALASVHAIPLDHRERRRALVLAVLVGDNTTAVADLLGPGRTSGGWVSETMASLPLPAISSLNSRMLKYVVKRFALKRGALMFGKLVPMGIGAIIGAIGNRLVGKKLVRNARSAFGTPPARWPVTLHVLPTVRDAS	Cell wall and cell processes	Non-essential
RHA1_ro02450	>YP_702413.1 hypothetical protein RHA1_ro02450 [Rhodococcus jostii RHA1] MGRLLDKSKKVVEAQLAGTTIRAIQGSMIAYEGNVSFKSAGFGGGDGVLAGMKRRATGEALSLMECSGHG VVYLAVGGQYVSVVDLANETLQVESQQLLALSGNLNTNVTFTGLRGGVGGQGLFTTTVSGQGQVALLSAG GPLIHLEVSPQYPLVVDPDAFVSARGQVTQSFVTDVSWRNAVGQGNGEAFSLKWDGHGVVSIQPAER	Unknown function proteins	-	-	-	-
RHA1_ro04145	>YP_704097.1 hypothetical protein RHA1_ro04145 [Rhodococcus jostii RHA1] MADLFVKALQLHQFVYERSGGWVGHRLLFGMPTLLLHSVGRKSGKPRTSALTYGRDGARYLVVASKGGAP TSPAWMHNVLAAPTCEIQVGRDRITVVARKVVPGDPEYDRMWATMNAINHGRYSEYQKKTDRPIPVIALT PNR	Unknown function proteins	Rv3547	>Mycobacterium tuberculosis H37Rv|Rv3547|ddn MPKSPPRFLNSPLSDFFIKWMSRINTWMYRRNDGEGLGGTFQKIPVALLTTTGRKTGQPRVNPLYFLRDGGRVIVAASKGGAEKNPMWYLNLKANPKVQVQIKKEVLDLTARDATDEERAEYWPQLVTMYPSYQDYQSWTDRTIPIVVCEP	Intermediary metabolism and respiration	Non-essential
RHA1_ro11052	>YP_708857.1 hypothetical protein RHA1_ro11052 (plasmid) [Rhodococcus jostii RHA1] MLEAVNRAYLNLVEHSWPVYKRMLALHTVVYRASGGRIGHRFLHLKQTLLIDHVGARSGTHRTSGLVYAK DGANLILVASKGGHPRNPDWFHNLRANPDTTVQVGTERRTVHARVAQQDERERLWALAIDVHPGFAAYQA RTDREIPLVVLEPRP	Unknown function proteins	Rv3178	>Mycobacterium tuberculosis H37Rv|Rv3178|Rv3178 LRLGAGFRKPVPTLLLEHRSRKSGKNFVAPLLYITDRNNVIVVASALGQAENPQWYRNLPPNPDTHIQIGSDRRPVRAVVASSDERARLWPRPVDAYADFDSCQSWTERGIPVIILRPR	Conserved hypotheticals	Non-essential
RHA1_ro06932	>YP_706856.1 hypothetical protein RHA1_ro06932 [Rhodococcus jostii RHA1] MPRVTLGSLSLALLRVNYRLARLPLQLFEDVAVSRLDEQEPVRLAYEQILIDCDRAAAYLLNDEGAARRA AELEQRTASVRLLIAREHHRVQRRGVILLDEQRERFHQRRQQDSGLPT	Unknown function proteins	-	-	-	-
RHA1_ro02960	>YP_702923.1 hypothetical protein RHA1_ro02960 [Rhodococcus jostii RHA1] MNKQLGRRVCAAALTAVGLGTAVATGGGAVASAQPAPPTSTTMTCSSANPLVWAPPFTWTINAASGESLR PGGSALEPAILLSGGNELPTPPGGLIPSIGVNWYGTRVSVDWHNTTTGATGHSVSDEAAWQQKPGIPINR TWTGTGTVSFTVTVQTGAGWWFVNSQNAVCQGTISVVPGR	Unknown function proteins	-	-	-	-
RHA1_ro05392	>YP_705330.1 hypothetical protein RHA1_ro05392 [Rhodococcus jostii RHA1] MPTDRGLKFMNAAHRALLRVTGGRVGRSFGKMPVVELTTVGRRTGKVHSVMLTVPVREGDTLVVVASRGG DDRHPAWFLNLQANPVVQLSLQGNPAQSMRAHVATPEERARLWPKVTAAYKGYAGYQKKTDREIPLVLLD PTT	Unknown function proteins	Rv3547	>Mycobacterium tuberculosis H37Rv|Rv3547|ddn MPKSPPRFLNSPLSDFFIKWMSRINTWMYRRNDGEGLGGTFQKIPVALLTTTGRKTGQPRVNPLYFLRDGGRVIVAASKGGAEKNPMWYLNLKANPKVQVQIKKEVLDLTARDATDEERAEYWPQLVTMYPSYQDYQSWTDRTIPIVVCEP	Intermediary metabolism and respiration	Non-essential
RHA1_ro04737	>YP_704680.1 hypothetical protein RHA1_ro04737 [Rhodococcus jostii RHA1] MNLVSLMTLPVRVGLAAADVGLGIAEASLVTVRTAVAGTGVVTGMGTQGSPLQVISQLSSLAANDRPLGQ ALQPGGPLDRLLAPGGPVDRLTSEGGTLERLLEPGGPLERVLAKDGPLDRVLAEDGTLERLLAKDGLLDR LTAEQGPLERLTARDGAVERLTAPGGIVDRALAENGILEALLSEGGAFERLIAEGGPLDQIVALSETLTA LAPNLERMSASIDLLQETVGILSAAVGPLGDLAGKLPGRWLKGKGDRPGVDYTLGPA	Unknown function proteins	Rv0756c	>Mycobacterium tuberculosis H37Rv|Rv0756c|Rv0756c MNLGQTLVGIATWPARAGLAAADTGLNMAGAAVDMAKQALGDAGGASGSTSMANMLGIDDTIARANRLARLLDDDMPLGRAIAPNGPMDRMLRPGGVVDLLTQPGGLLDRLTAEGGAMQRALQPGGLADQLLAEDGLIERVLSEDGLADRLLAEGGLIDKITAKDGPLEQLADVADTLARLTPGMEALEPAIATLQDAVIALTMVVNPLSSIAERIPLPGRRPARRSSSRSVRSQRVVDSE	Conserved hypotheticals	Non-essential
RHA1_ro05477	>YP_705415.1 hypothetical protein RHA1_ro05477 [Rhodococcus jostii RHA1] MKLRRIVTTSALLVGVLATGSGVAVAEPVAEPGTEIGYESHIEDRTVVTTLDAGAFALASDGKSVAIKDV GGATVVSLPLAYRFDGLQFPFEEEITENGKTLRLTPSVDKAEATPISPEDRITPIALHDVASIDENTRAQ SAFQQQLGIAMTVGSLGGTIVGGILGFAVGCVVGTPVAVFGCLPFGVTGAGIGALLGTIVVGGPTLAIAG IDLINTLNAPPGTTKWVK	Unknown function proteins	-	-	-	-
RHA1_ro05550	>YP_705488.1 hypothetical protein RHA1_ro05550 [Rhodococcus jostii RHA1] MTPVVLICGDVPLPLPLGSISTSSAPAVPDKDDFDEVFSKLQVVVDPRLIVVGSDAAFAATLTRLMRTDR LHIELAYVAEHRSEATDAYHLSSGARGARTALKGTARPVPLIRDDAGIALVGCATVTGPDGGPLVGEAYV DDTRLFSGTTPSMNVAPTPRMPGLRASVEPRRRWLPRRWVEGRAVQLGSPAAALNRDGVPNPREVKRSTF YRHDQEWLLVR	Unknown function proteins	Rv0358	>Mycobacterium tuberculosis H37Rv|Rv0358|Rv0358 MYTAENAPGVAVLLSGDADVPGPLTGLPTHQDNLDTVIGRYSRLIVVGADADLGAVLTRLLRTDRLDVEVGYVPRRRSPATRAYRLPAGRRAARRARCGVARRVPLIRDETGSVIVGRAQWLPAEEQALIHGEAVVDDTVLFDGDVAGVCIEPTLTLPGLRAAVDGAGKWRRWIGGRAAQLGTTGAAVLRDGVAAPRPVRRSTFYRNVEGWLLVR	Conserved hypotheticals	Growth defect
